# Supplementary material for: Nanoparticulate cell-free DNA scavenger for treating inflammatory bone loss in periodontitis
Source: Nat Commun. 2022 Oct 7;13:5925. doi: 10.1038/s41467-022-33492-6 (PMC9546917; doi:10.1038/s41467-022-33492-6)
Supplement: Supplementary file 4 — Source Data [file 41467_2022_33492_MOESM4_ESM.xlsx]

## Sheet: Fig. 1a
Fig. 1a
cfDNA in saliva				cfDNA in serum
Healthy	Gingivitis	Periodontitis		Healthy	Gingivitis	Periodontitis
11.129	41.037	72.879		82.6717	103.685	160.924
30.558	34.01	90.918		70.0042	67.774	150.646
19.063	22.497	60.559		72.7767	59.598	166.564
17.299	24.121	18.809		77.9393	125.471	117.28
31.732	75.488	42.479		72.2031	64.08	128.609
36.412	49.399	69.838		79.469	78.215	96.9645
11.607	24.438	123.646		77.0311	65.979	171.536
23.264	67.887	21.888		85.1096	112.115	124.307
32.134	55.395	121.464		99.02	74.875	154.518
12.381	22.844	95.494		82.0503	72.253	101.076

## Sheet: Fig. 1bc
	group	blood	saliva	BI aver	BI (>1)%	BI (>2)% [BOP(+)% ]	BI (>3)%	BI (>4)%	BI (>5)%	BI max	PLI aver	PLI (>1)%	PLI (>2)%	PLI (>3)%	PLI max	PD aver	PD (>3mm)%	PD (>4mm)%	PD (>5mm)%	PD (>7mm)%	PD (>9mm)%	PD max
H01	0	82.671	11.129	0.125	0.107143	0.0178571	0	0	0	2	0.464286	0.401786	0.0625	0	2	1.35714	0	0	0	0	0	2
H02	0	70.004	30.558	1	0.904762	0.0952381	0	0	0	2	1	0.8125	0.1875	0	2	2.17857	0.380952	0	0	0	0	3
H03	0	72.776	36.412	0.964286	0.875	0.0892857	0	0	0	2	0.883929	0.785714	0.0982143	0	2	2.35119	0.440476	0.0416667	0	0	0	4
H04	0	77.939	11.607	0.0892857	0.0892857	0	0	0	0	1	0.401786	0.401786	0	0	1	1.60714	0.0357143	0	0	0	0	3
H05	0	72.2032	19.063	0.321429	0.261905	0.0595238	0	0	0	2	0.401786	0.401786	0	0	1	2.1369	0.327381	0	0	0	0	3
H06	0	79.469	31.732	0.630952	0.547619	0.0833333	0	0	0	2	0.732143	0.607143	0.125	0	2	1.83929	0.184524	0	0	0	0	3
H07	0	77.031	17.299	0.386905	0.357143	0.0297619	0	0	0	2	0.4375	0.383929	0.0535714	0	2	1.65476	0.047619	0	0	0	0	3
H08	0	85.109	23.264	0.369048	0.297619	0.0714286	0	0	0	2	0.419643	0.383929	0.0357143	0	2	2.04762	0.214286	0	0	0	0	3
H09	0	99.02	32.134	0.660714	0.559524	0.10119	0	0	0	2	0.758929	0.589286	0.160714	0.00892857	3	2.28571	0.315476	0	0	0	0	3
H10	0	82.05	12.381	0.154762	0.142857	0.0119048	0	0	0	2	0.232143	0.223214	0.00892857	0	2	1.81548	0.0833333	0	0	0	0	3
G01	1	112.114	67.887	0.988095	0.64881	0.214286	0.10119	0.0238095	0	4	1.24107	0.857143	0.321429	0.0625	3	2.07738	0.238095	0.0535714	0.00595238	0	0	5
G02	1	67.774	34.01	1.05952	0.732143	0.285714	0.0416667	0	0	3	1.16071	0.901786	0.258929	0	2	1.67857	0.0833333	0.0119048	0	0	0	4
G03	1	78.214	49.399	1.96429	0.988095	0.607143	0.35119	0.0178571	0	4	1.26786	0.946429	0.3125	0.00892857	3	2.6131	0.571429	0.0892857	0	0	0	4
G04	1	103.685	24.121	1.94048	1	0.595238	0.339286	0.00595238	0	4	1.65179	0.973214	0.580357	0.0982143	3	2.77381	0.654762	0.214286	0	0	0	4
G05	1	64.08	75.488	1.52976	1	0.470238	0.0595238	0	0	3	1.08929	0.723214	0.258929	0.107143	3	2.6369	0.595238	0.172619	0.0297619	0	0	5
G06	1	125.471	41.037	2.58333	1	0.77381	0.613095	0.184524	0.0119048	5	0.892857	0.6875	0.151786	0.0535714	3	2.91071	0.64881	0.279762	0.0357143	0	0	5
G07	1	65.978	24.438	0.964286	0.678571	0.267857	0.0178571	0	0	3	0.594595	0.540541	0.0540541	0	2	2.27976	0.464286	0.0297619	0	0	0	4
G08	1	59.598	22.497	2.30952	0.988095	0.75	0.517857	0.0535714	0	4	1.32143	0.9375	0.357143	0.0267857	3	3.22619	0.75	0.363095	0.14881	0	0	5
G09	1	72.253	22.844	1.20238	0.732143	0.363095	0.107143	0	0	3	0.598214	0.589286	0.00892857	0	2	2.13095	0.345238	0.0178571	0	0	0	4
G10	1	74.875	55.395	1.70238	0.880952	0.529762	0.279762	0.0119048	0	4	1.16071	0.892857	0.267857	0	2	2.48214	0.535714	0.077381	0.00595238	0	0	5
P01	2	101.075	95.494	2.92169	0.988095	0.892857	0.708333	0.297619	0	4	1.90179	0.928571	0.660714	0.3125	3	3.68452	0.815476	0.482143	0.297619	0.0297619	0	7
P02	2	150.646	90.918	1.86667	0.944444	0.512346	0.37037	0.0740741	0	4	1.48571	0.92381	0.390476	0.161905	4	3.88889	0.802469	0.561728	0.283951	0.0864198	0.00617284	9
P03	2	166.564	60.559	2.44643	0.988095	0.845238	0.511905	0.0952381	0.00595238	5	1.83929	0.991071	0.607143	0.241071	3	4.04167	0.821429	0.547619	0.422619	0.0357143	0	8
P04	2	117.28	18.809	1.10714	0.797619	0.255952	0.0535714	0	0	3	1.25	0.866071	0.321429	0.0625	3	2.04167	0.238095	0.0178571	0.00595238	0	0	5
P05	2	128.609	42.479	1.99405	0.946429	0.654762	0.321429	0.0714286	0	4	1.72321	0.982143	0.5625	0.178571	3	3.32738	0.77381	0.380952	0.119048	0.0178571	0	8
P06	2	96.964	69.838	2.65476	1	0.886905	0.720238	0.047619	0	4	1.58929	0.955357	0.526786	0.107143	3	3.70833	0.863095	0.52381	0.255952	0.0178571	0	8
P07	2	171.535	123.646	2.7381	1	0.880952	0.714286	0.142857	0	4	1.38393	0.857143	0.339286	0.1875	3	3.22619	0.583333	0.321429	0.172619	0.047619	0.0119048	10
P08	2	124.307	21.888	2.13095	0.988095	0.589286	0.375	0.178571	0	4	1.09821	0.857143	0.232143	0.00892857	3	3.48214	0.738095	0.35119	0.22619	0.0595238	0	8
P09	2	154.518	121.464	3.11905	1	0.958333	0.77381	0.386905	0	4	1.77679	1	0.625	0.151786	3	4.44643	0.904762	0.654762	0.494048	0.125	0.00595238	9
P10	2	160.923	72.879	2.7381	1	0.880952	0.714286	0.142857	0	4	2.08036	1	0.758929	0.321429	3	3.375	0.809524	0.422619	0.136905	0	0	6
Participant number	Parameter	Region (12=maxillary, 34=mandibular)	Site (Buccal/Lingual)	Tooth numbering
				7			6			5			4			3			2			1			1			2			3			4			5			6			7
H01	PD	12	B	2	2	2	2	1	2	2	1	2	2	1	1	1	1	2	1	1	2	2	1	2	2	1	2	2	1	1	2	1	2	2	1	2	2	1	2	2	2	2	1	2	2
			L	2	1	2	2	1	2	1	2	2	1	1	1	1	1	2	2	1	2	1	1	1	1	1	1	2	1	2	2	1	1	1	1	2	2	1	2	1	1	2	1	1	2
		34	L	2	1	2	2	1	1	1	1	1	1	1	1	1	1	1	1	1	1	1	1	1	1	1	1	1	1	2	2	1	2	1	1	1	1	1	2	2	1	1	2	1	1
			B	2	1	1	2	1	2	1	1	1	1	2	1	1	1	1	1	1	1	1	1	1	1	1	1	1	1	1	1	1	2	1	1	1	1	1	1	1	1	2	2	1	2
	PLI	12	B	1	1	1	1	0	0	0	0	0	0	0	1	0	0	0	1	0	1	1	0	1	1	0	0	0	0	1	0	0	1	0	0	1	1	0	1	0	0	1	1	1	2
			L	2			2			1			1			1			1			0			0			0			0			1			0			1			1
		34	L	2			2			1			1			1			0			0			1			0			0			0			0			1			2
			B	1	0	0	0	0	0	0	0	0	0	0	1	0	0	0	0	0	1	0	0	0	0	0	0	0	0	0	1	0	0	0	0	1	0	0	0	0	1	1	0	1	2
	BOP	12	B	0	0	0	0	0	0	1	0	1	1	0	0	0	0	1	0	0	0	0	0	0	0	0	0	0	0	0	0	0	0	0	0	0	0	0	0	0	0	0	0	0	0
			L	0	0	0	0	0	0	0	0	0	0	0	0	0	0	0	0	0	0	1	0	0	0	0	0	0	0	0	1	0	0	0	0	0	0	0	0	0	0	0	0	0	0
		34	L	0	0	1	0	0	0	0	0	0	1	0	0	0	1	0	0	2	0	0	0	0	1	0	0	0	0	1	2	0	0	1	0	0	0	0	0	0	0	1	1	0	0
			B	0	0	0	0	0	2	0	0	0	0	0	0	0	0	0	0	0	0	0	0	0	0	0	0	0	0	0	1	0	0	0	0	0	0	0	0	0	0	0	0	0	0
H02	PD	12	B	2	2	2	3	2	2	3	2	2	2	1	2	2	1	1	2	1	1	1	1	2	2	1	1	3	2	3	2	1	3	3	2	3	2	1	3	3	2	3	3	2	3
			L	3	3	3	3	2	3	3	2	3	3	1	2	1	1	2	2	1	2	2	1	2	2	1	2	2	1	2	2	1	2	2	1	2	3	2	3	3	2	3	3	2	2
		34	L	3	2	3	3	3	3	3	2	3	2	1	3	3	1	3	2	1	2	1	1	1	3	1	3	2	1	3	2	1	3	3	2	3	3	2	3	3	2	3	3	2	3
			B	2	2	3	3	2	3	2	1	3	2	2	3	2	2	3	2	1	2	2	1	2	2	1	3	3	1	2	3	2	3	3	2	3	2	2	3	3	2	3	2	3	3
	PLI	12	B	2	1	2	1	0	1	1	0	1	1	1	1	1	1	1	1	1	1	1	0	0	0	0	1	0	0	1	0	0	1	0	0	1	1	1	1	1	2	2	1	1	2
			L	1			1			1			1			0			0			0			0			0			0			1			1			1			1
		34	L	1			2			1			1			1			1			1			1			1			1			2			2			2			2
			B	1	2	1	1	2	1	1	2	1	1	0	1	1	0	2	1	0	2	2	1	2	1	1	1	1	2	1	1	1	1	1	2	1	1	1	1	1	1	2	2	1	1
	BI	12	B	1	1	1	1	0	0	1	1	1	1	1	1	1	0	0	1	0	1	1	1	0	1	1	1	1	1	1	1	0	1	1	1	1	1	1	2	2	1	2	1	1	2
			L	1	1	1	1	2	1	1	1	1	1	1	1	1	1	1	1	1	1	0	1	0	0	0	1	0	0	1	1	1	1	1	1	1	1	1	1	1	1	1	1	1	1
		34	L	1	1	1	1	1	1	1	1	1	1	1	1	1	1	1	1	0	1	1	1	1	1	0	1	1	1	1	1	1	2	1	1	2	2	1	2	2	1	1	1	1	1
			B	1	1	1	2	1	2	1	1	1	1	1	1	1	1	1	1	1	1	1	0	1	1	1	1	1	1	1	1	1	2	1	1	2	1	1	1	1	1	2	1	1	2
H03	PD	12	B	3	2	3	3	2	3	2	2	3	2	2	3	3	1	2	2	1	2	2	1	2	2	1	3	3	1	3	3	2	3	2	2	3	2	2	3	2	2	3	3	2	3
			L	3	2	2	3	2	2	3	2	4	3	3	2	3	2	2	2	1	2	2	1	2	2	1	3	3	1	3	3	2	3	2	2	3	2	2	3	2	2	3	3	2	3
		34	L	4	1	2	3	1	2	3	1	2	3	1	2	2	1	2	3	1	2	2	1	2	3	1	2	2	1	3	3	2	3	4	2	4	3	2	3	4	2	3	3	3	3
			B	3	2	2	4	2	3	3	2	2	3	2	3	3	2	3	3	2	3	3	2	3	2	1	2	2	1	3	3	1	1	3	2	3	3	2	3	3	2	4	3	2	3
	PLI	12	B	1	1	1	1	1	1	1	0	1	1	1	1	0	0	1	0	0	0	0	0	0	0	0	1	1	1	1	1	1	1	1	1	1	1	1	1	1	0	1	1	1	1
			L	1			1			1			1			0			1			0			0			1			0			0			1			1			1
		34	L	1			1			1			2			2			1			1			1			2			2			1			1			1			1
			B	1	1	1	1	0	1	1	0	0	1	1	1	1	0	1	2	0	2	2	0	2	2	1	2	2	1	1	1	1	1	1	1	1	1	0	1	1	1	1	1	1	1
	BI	12	B	2	1	1	1	1	1	1	1	1	1	1	1	1	1	1	1	1	1	1	0	0	0	1	1	1	0	1	1	1	1	1	1	1	1	1	2	1	1	2	1	1	2
			L	1	1	2	1	1	1	1	1	1	1	0	1	1	1	1	1	2	1	1	0	0	0	1	0	1	0	1	1	1	1	1	1	1	1	1	2	1	1	2	1	1	1
		34	L	1	1	0	1	1	1	1	1	1	1	0	1	1	1	0	1	0	1	0	0	0	1	1	1	1	1	1	1	1	1	1	1	1	2	1	2	1	1	1	2	1	1
			B	1	1	1	1	1	2	2	1	1	0	0	0	2	1	1	1	1	1	1	1	1	1	1	1	1	1	1	1	1	1	1	1	1	0	1	1	1	1	1	1	1	2
H04	PD	12	B	2	1	2	2	1	1	2	1	2	2	1	2	2	1	2	1	1	2	2	1	2	1	1	1	2	1	1	2	1	2	2	1	2	2	2	3	2	2	2	1	2	3
			L	2	1	2	2	2	1	2	1	2	2	1	2	2	1	2	1	1	1	1	1	1	2	1	2	1	1	1	2	1	1	3	1	2	2	1	1	2	1	2	1	2	2
		34	L	2	1	2	2	1	2	2	1	2	2	2	1	1	1	2	1	1	1	1	1	1	1	1	2	2	1	2	2	1	2	1	1	2	2	1	2	2	1	2	2	2	2
			B	2	1	2	2	1	2	2	2	1	2	1	2	2	2	3	1	2	1	1	2	1	1	2	2	2	2	1	2	2	1	2	2	2	2	2	1	1	2	3	2	2	3
	PLI	12	B	1	1	1	1	0	1	0	0	0	0	0	0	0	0	1	0	0	1	0	0	0	0	0	0	0	0	0	0	0	0	1	1	1	0	0	0	0	0	0	0	1	1
			L	1			1			1			1			0			0			0			0			0			0			0			0			1			1
		34	L	1			1			1			1			0			0			0			0			0			0			0			0			0			0
			B	1	1	1	1	1	0	1	0	0	1	1	0	0	0	0	0	0	0	1	0	0	0	0	0	0	0	0	1	0	1	1	1	1	1	1	1	1	1	1	1	1	1
	BOP	12	B	0	0	0	0	0	0	1	0	1	1	0	0	0	0	1	0	0	0	0	0	0	0	0	0	0	0	0	0	0	0	0	0	0	0	0	0	0	0	0	0	0	0
			L	1	0	0	0	1	0	0	0	0	0	0	0	0	0	0	0	0	0	1	0	0	0	0	0	0	0	0	1	0	0	0	0	0	0	0	0	0	0	0	0	0	1
		34	L	0	0	1	0	0	0	0	0	0	0	0	0	0	0	0	0	0	0	0	0	0	0	0	0	0	0	0	0	0	0	0	0	0	1	0	0	0	0	0	0	0	0
			B	0	0	0	0	0	1	0	0	0	0	0	0	0	0	0	0	0	0	0	1	0	1	0	0	0	0	0	0	0	0	0	0	0	0	0	0	0	0	1	0	0	0
H05	PD	12	B	2	1	3	3	1	3	3	1	2	2	1	2	2	1	2	1	1	2	2	1	2	3	1	1	2	1	1	2	1	2	2	1	2	2	2	3	2	2	3	3	2	3
			L	2	2	2	3	2	3	3	2	3	3	1	3	3	1	2	2	1	2	2	1	2	2	1	3	2	1	2	2	1	2	3	1	3	3	1	3	3	2	2	3	2	3
		34	L	2	2	2	2	2	3	2	2	2	2	2	2	2	1	2	2	1	2	2	1	3	2	1	2	2	1	2	2	1	2	2	1	2	2	1	2	2	1	3	3	2	3
			B	3	2	3	2	2	3	3	2	3	3	2	3	2	2	3	3	2	3	3	2	3	2	2	3	3	2	3	3	2	3	3	2	3	3	2	3	3	2	3	3	3	3
	PLI	12	B	1	1	1	1	0	1	0	0	0	0	0	0	0	0	1	0	0	1	0	0	0	0	0	0	0	0	0	0	0	0	1	1	1	0	0	0	0	0	0	0	1	1
			L	1			1			1			1			0			0			0			0			0			0			0			0			1			1
		34	L	1			1			1			1			0			0			0			0			0			0			0			0			0			0
			B	1	1	1	1	1	0	1	0	0	1	1	0	0	0	0	0	0	0	1	0	0	0	0	0	0	0	0	1	0	1	1	1	1	1	1	1	1	1	1	1	1	1
	BI	12	B	1	0	0	0	0	0	0	0	0	0	0	0	0	0	0	0	0	0	0	0	0	0	0	0	1	0	0	0	0	0	0	0	0	0	0	0	0	0	0	0	0	1
			L	0	0	0	0	0	0	0	1	1	0	0	0	0	0	0	0	0	0	0	0	0	1	0	0	0	0	1	0	0	0	0	0	1	0	0	0	1	0	0	0	0	2
		34	L	2	1	2	2	0	1	0	0	0	1	1	1	0	0	0	1	0	2	2	1	1	1	1	2	2	1	2	0	0	0	0	0	0	1	0	0	1	0	1	1	0	1
			B	2	1	0	0	0	0	1	1	0	0	0	0	0	1	1	0	0	0	0	0	0	0	0	0	0	0	0	0	1	1	0	0	0	0	0	1	0	0	0	0	1	0
H06	PD	12	B	3	2	2	2	2	2	2	2	2	2	1	2	2	1	2	2	1	2	2	1	2	1	1	2	1	1	2	2	1	2	2	2	2	2	2	3	2	3	2	3	3	3
			L	3	2	2	2	2	2	2	2	2	2	2	1	1	1	1	1	1	1	1	1	1	1	1	1	1	1	1	1	1	2	2	2	1	1	2	1	2	1	2	3	2	3
		34	L	3	2	3	3	3	3	3	2	3	3	3	2	2	3	2	1	1	1	1	1	1	1	1	2	2	2	1	1	1	2	2	2	2	2	2	2	2	2	3	3	2	3
			B	3	2	3	3	3	2	2	2	2	2	2	2	2	1	1	1	1	2	2	1	1	1	1	1	1	1	1	2	1	1	2	1	1	2	3	3	3	2	3	2	2	3
	PLI	12	B	2	1	1	1	1	2	2	1	1	1	1	0	1	1	1	1	0	1	1	0	1	1	1	2	1	1	0	1	1	1	0	0	0	1	0	0	1	1	2	1	1	2
			L	1			2			1			1			0			0			0			0			0			0			0			0			2			2
		34	L	1			1			1			1			0			0			0			0			0			0			0			0			0			0
			B	1	1	0	1	1	1	1	1	0	1	1	0	2	1	0	0	0	0	0	0	0	0	0	0	0	1	1	1	1	0	0	0	1	1	2	1	2	2	1	1	1	2
	BOP	12	B	1	1	2	2	1	2	1	1	1	1	0	1	1	0	1	0	0	0	1	1	1	0	0	0	0	0	0	0	0	0	0	0	0	1	1	1	1	1	1	2	1	1
			L	0	0	2	1	1	1	0	0	0	0	0	0	1	0	0	1	0	1	0	0	0	0	0	0	0	0	0	0	0	0	0	0	0	0	0	1	1	1	1	2	1	1
		34	L	1	1	1	1	1	1	2	1	1	0	0	0	0	0	0	0	0	0	1	1	1	1	1	1	1	1	0	0	0	0	0	0	0	0	0	0	1	1	1	1	1	2
			B	1	1	2	2	1	0	1	1	1	1	0	0	0	0	0	2	1	1	1	1	1	2	1	1	1	1	1	0	0	0	0	0	0	1	1	1	1	1	2	2	1	1
H07	PD	12	B	2	1	2	2	2	1	1	1	2	1	1	1	1	1	2	2	1	1	2	1	2	2	1	2	1	1	1	2	1	2	2	1	2	2	2	2	2	2	3	2	2	3
			L	3	2	2	2	2	2	2	2	2	2	1	2	2	1	2	2	2	1	1	1	1	1	1	2	2	1	2	1	1	1	1	1	2	1	1	2	2	2	2	2	2	2
		34	L	2	1	2	1	1	1	2	1	2	2	2	2	2	1	2	1	1	2	1	1	1	1	1	2	2	1	2	2	1	2	2	2	2	2	1	2	3	2	3	2	2	2
			B	3	2	2	3	2	2	2	2	1	2	2	1	2	1	2	2	1	1	1	1	2	1	1	2	1	1	1	1	1	2	2	1	2	2	1	3	2	2	2	2	2	2
	PLI	12	B	2	1	0	0	1	0	0	0	1	0	0	0	0	0	0	1	0	0	0	0	0	0	0	1	0	0	0	0	0	1	0	0	0	0	1	0	0	0	1	1	1	2
			L	1			1			1			1			0			0			1			0			0			0			0			0			1			1
		34	L	1			1			1			1			0			0			0			0			0			0			0			0			0			0
			B	1	0	1	0	1	1	0	1	2	2	1	1	0	1	0	0	0	0	0	0	0	0	0	1	1	0	0	0	0	1	2	1	0	1	0	0	0	1	1	0	1	2
	BOP	12	B	2	1	1	1	0	1	1	0	0	0	0	0	0	0	0	0	1	0	1	0	0	0	0	1	0	0	0	0	0	1	1	1	1	1	0	0	0	0	1	1	0	0
			L	2	1	1	1	0	0	0	0	0	0	0	0	0	0	0	0	0	0	0	0	0	0	0	0	0	0	0	0	0	0	0	0	0	1	1	1	1	0	0	1	1	1
		34	L	1	1	1	0	0	0	0	0	0	0	0	0	1	1	1	0	0	0	0	0	0	0	0	0	1	1	1	0	0	1	2	0	0	0	0	0	0	0	0	0	0	1
			B	1	1	1	1	0	1	1	2	0	2	0	0	0	1	1	0	0	0	1	1	1	0	0	1	1	1	0	0	1	0	0	1	0	0	0	1	0	0	0	0	1	1
H08	PD	12	B	3	2	2	2	2	2	2	2	2	2	2	1	2	1	2	2	1	2	2	1	2	1	1	2	2	1	2	2	2	2	2	2	2	2	2	3	3	2	3	3	2	3
			L	3	3	3	3	2	3	3	2	2	2	2	2	2	1	2	2	2	1	2	1	1	1	1	1	1	2	2	2	2	2	2	2	2	2	2	3	2	2	3	3	2	3
		34	L	3	2	3	3	2	3	2	2	3	2	2	2	2	2	1	1	2	1	1	1	2	2	1	1	1	1	2	2	2	3	2	2	3	2	2	3	2	2	3	3	2	3
			B	3	2	2	3	2	3	2	2	2	2	2	2	3	2	3	2	2	2	2	2	2	3	2	2	1	2	2	3	2	2	2	2	1	1	1	2	2	2	2	3	2	3
	PLI	12	B	1	1	0	0	0	1	1	1	0	0	0	1	1	1	1	0	0	0	0	0	0	0	0	0	0	0	0	0	0	1	1	0	0	1	1	1	1	1	1	0	0	0
			L	1			1			0			1			0			0			0			0			0			0			0			0			1			2
		34	L	1			0			0			0			0			0			0			0			0			0			0			0			0			0
			B	1	1	0	1	1	1	2	0	0	2	1	0	0	0	0	0	1	1	0	0	0	0	0	0	1	1	1	1	0	0	0	0	0	0	0	1	1	1	2	1	0	1
	BOP	12	B	2	1	2	2	1	2	2	1	1	1	1	2	2	1	1	0	0	0	0	0	0	0	0	0	0	0	0	0	0	1	1	0	0	1	1	1	1	1	2	1	0	0
			L	0	1	2	1	1	0	0	0	0	0	1	1	1	1	1	0	0	0	0	0	0	0	0	0	0	0	0	0	0	0	0	0	0	0	0	0	0	0	1	2	1	2
		34	L	1	1	0	0	0	0	0	0	0	0	0	0	0	0	0	0	0	0	0	0	0	0	0	0	0	0	0	0	0	0	0	0	0	0	1	1	0	0	0	0	0	0
			B	1	0	0	0	0	0	0	0	1	2	0	0	0	0	0	0	0	1	0	0	0	0	0	0	0	0	1	0	0	0	0	0	0	0	0	0	0	1	1	1	0	1
H09	PD	12	B	3	3	3	3	2	3	3	3	2	3	3	3	3	2	2	2	2	2	2	2	2	2	2	3	2	2	3	2	2	2	3	3	2	3	2	3	3	3	3	3	2	3
			L	3	2	3	3	3	3	3	2	2	2	2	2	2	2	2	3	2	2	3	2	2	2	2	2	2	2	2	2	2	2	2	2	3	2	2	2	2	2	2	2	2	3
		34	L	3	2	3	2	2	3	3	2	2	2	2	3	2	2	2	2	3	2	2	2	3	2	1	2	2	1	2	2	2	3	3	2	3	2	2	2	2	2	2	3	2	3
			B	2	2	3	3	2	2	2	2	2	2	3	3	3	3	2	3	2	2	2	2	2	2	1	2	2	1	2	1	2	2	2	2	2	3	2	2	2	2	2	2	2	3
	PLI	12	B	1	1	0	2	2	1	1	1	1	1	1	0	0	0	1	1	1	0	0	0	1	1	1	1	1	0	0	2	2	1	1	1	0	0	0	1	1	1	2	2	2	3
			L	1			2			1			1			0			0			0			0			0			0			0			0			2			2
		34	L	1			1			1			1			0			0			1			1			0			0			0			0			0			0
			B	2	2	2	2	2	1	1	1	0	1	1	1	1	1	0	0	0	1	1	1	1	0	1	0	0	0	1	0	0	0	0	2	0	0	0	1	1	1	0	0	0	2
	BOP	12	B	0	0	0	1	2	2	2	1	1	0	0	0	0	1	2	2	1	1	1	1	0	0	0	0	0	0	1	2	1	0	0	0	1	1	0	0	0	1	1	1	1	2
			L	1	1	0	1	2	2	1	1	0	0	1	0	0	0	0	0	1	1	1	1	1	1	0	0	0	0	0	0	0	0	1	1	0	0	0	0	0	1	1	1	1	2
		34	L	1	1	1	2	2	2	1	1	1	1	1	1	0	0	0	0	0	0	0	0	0	0	0	0	0	0	0	0	0	1	1	1	1	0	0	0	1	1	1	1	1	2
			B	1	1	1	1	1	1	0	0	1	1	1	1	1	0	1	1	1	2	1	1	0	0	1	0	0	0	1	0	0	0	0	1	1	0	0	1	1	1	1	1	2	2
H10	PD	12	B	3	2	2	2	2	2	2	2	2	2	2	2	2	1	2	1	1	1	1	1	1	1	1	2	2	1	2	2	2	2	1	1	2	2	2	3	3	2	3	2	2	3
			L	2	2	2	2	2	2	1	2	2	2	1	1	1	1	1	2	1	2	2	1	1	1	1	1	1	1	1	1	1	2	2	2	2	2	1	2	2	2	2	2	2	3
		34	L	2	2	2	2	2	2	2	1	2	2	2	2	2	1	2	2	2	1	1	1	2	2	2	2	2	1	1	1	1	2	2	2	2	2	2	3	2	2	3	3	2	3
			B	2	2	2	2	3	2	2	2	2	2	2	2	2	2	2	2	2	1	2	1	1	2	1	1	1	2	2	2	2	2	3	2	2	2	2	2	2	2	2	3	2	3
	PLI	12	B	1	1	0	0	0	1	0	1	0	0	0	1	1	0	1	0	0	0	0	0	0	0	0	0	0	1	0	0	0	0	0	1	1	0	0	0	0	0	0	0	0	2
			L	1			1			0			0			0			0			0			0			0			0			0			0			0			1
		34	L	1			0			1			0			0			0			0			0			0			0			0			0			0			0
			B	1	1	0	0	0	1	0	0	0	1	0	0	0	0	0	0	0	0	1	0	0	0	0	0	0	0	0	1	1	0	0	0	0	0	0	0	0	0	1	0	0	1
	BOP	12	B	1	1	0	0	0	0	0	0	0	0	0	0	0	0	0	0	0	0	0	0	0	0	0	0	0	1	0	0	0	0	0	1	1	1	0	0	0	0	0	0	1	1
			L	1	0	0	0	0	0	0	0	0	0	0	0	0	0	0	0	0	0	0	0	0	0	0	0	0	1	1	0	0	0	0	0	0	0	0	0	0	0	0	1	1	2
		34	L	1	1	0	0	0	0	0	0	1	0	0	0	0	0	0	0	0	0	1	0	0	1	0	0	0	0	0	0	0	0	0	0	0	0	0	0	0	0	0	0	0	0
			B	2	1	0	0	0	0	0	0	1	1	0	0	0	0	0	0	0	0	1	0	0	0	0	0	0	0	0	0	0	0	0	0	0	0	0	0	0	0	0	0	0	0
G01	PD	12	B	4	2	3	2	2	2	2	2	2	3	2	2	3	1	2	2	1	2	2	2	2	3	2	2	2	2	2	3	1	2	2	2	2	2	1	2	2	2	2	3	2	3
			L	4	2	3	3	1	3	2	2	3	2	2	3	3	1	3	3	2	2	2	2	2	3	2	3	2	2	2	3	2	3	3	2	3	3	2	3	4	2	2	3	2	3
		34	L	4	3	2	2	1	2	2	1	2	2	1	2	2	1	1	1	1	2	2	1	1	2	1	1	2	1	1	1	1	1	2	1	2	2	1	2	2	2	4	3	2	4
			B	4	1	3	2	2	3	3	1	2	2	1	2	2	1	2	2	1	2	2	1	1	2	1	2	2	1	2	2	1	2	2	1	1	2	1	3	2	2	2	4	2	5
	PLI	12	B	2	1	2	1	1	1	1	1	1	1	1	1	1	0	1	1	0	1	0	1	1	0	0	1	1	0	1	0	0	1	1	1	2	1	1	1	2	1	2	2	2	3
			L		2			1			1			1			1			1			1			2			2			2			2			3			3			3
		34	L		3			3			2			2			1			1			1			1			1			1			1			2			2			3
			B	2	1	1	2	1	2	1	0	1	1	0	1	1	0	0	1	0	1	2	1	2	2	1	1	1	0	1	2	0	1	1	0	1	2	1	2	2	1	2	2	1	2
	BOP	12	B	2	1	0	1	1	0	1	0	1	0	1	0	0	1	0	1	0	1	1	1	0	1	1	1	0	1	0	1	0	1	0	1	2	1	1	0	1	0	1	1	1	0
			L	3	1	1	0	3	1	1	1	3	1	1	2	1	0	1	0	1	0	0	0	2	0	1	1	0	0	1	0	2	3	0	1	2	0	1	1	0	1	1	0	1	2
		34	L	1	0	2	1	2	0	1	1	4	2	1	0	2	2	1	1	3	1	2	0	0	4	3	3	2	2	0	1	1	2	1	1	3	4	4	0	1	0	0	3	3	2
			B	1	0	0	1	2	0	1	1	3	1	1	2	1	1	0	1	0	1	1	1	1	0	1	0	0	1	1	0	0	0	0	0	0	0	0	0	0	3	0	0	1	3
G02	PD	12	B	4	3	3	3	2	2	3	2	2	2	1	1	2	1	1	1	1	2	2	1	2	2	1	2	1	1	1	2	1	2	2	1	2	1	1	2	1	1	2	2	3	3
			L	2	2	2	2	1	2	2	2	2	1	1	2	2	1	3	1	2	2	2	2	3	2	2	2	2	2	2	2	1	3	2	2	2	1	1	2	2	1	2	2	1	2
		34	L	2	2	2	2	2	2	2	1	2	2	1	2	2	1	2	1	1	1	1	1	1	1	1	1	1	1	1	1	1	1	1	1	1	1	1	2	2	1	1	2	2	2
			B	2	1	2	2	1	2	2	1	2	2	1	1	2	1	2	2	1	4	3	1	3	1	1	3	2	1	2	2	1	2	1	1	1	2	1	2	2	1	2	2	1	2
	PLI	12	B	2	2	2	1	2	1	1	2	1	1	1	1	1	2	1	1	1	1	1	0	1	0	0	1	0	0	1	1	0	1	2	1	1	1	1	1	2	2	2	2	2	2
			L	2			2			1			1			1			1			1			1			2			1			1			0			1			1
		34	L	2			1			1			1			1			1			1			1			2			1			1			2			2			2
			B	1	1	2	2	1	1	1	0	1	1	0	1	1	0	1	1	0	1	1	2	1	1	2	1	1	1	1	1	1	1	1	1	2	1	1	1	1	1	2	1	2	2
	BOP	12	B	2	2	1	0	0	3	2	2	1	1	0	1	0	0	0	0	0	0	0	0	0	0	0	0	1	0	1	2	1	3	2	1	2	1	0	1	2	1	1	2	1	1
			L	2	1	2	0	2	2	1	2	3	1	0	1	1	0	1	1	0	2	2	0	1	0	0	0	1	1	2	0	1	2	0	0	0	0	0	2	1	1	1	1	1	1
		34	L	1	0	2	0	2	1	1	2	3	2	2	1	1	0	2	1	0	0	0	0	1	3	2	1	2	0	1	2	1	1	3	2	1	2	1	2	2	3	1	1	1	1
			B	1	1	2	2	1	1	1	1	1	1	1	1	1	1	1	2	0	2	2	0	0	2	0	1	1	0	2	1	1	1	1	1	1	1	1	1	2	0	1	1	1	2
G03	PD	12	B	4	2	4	4	2	3	4	2	4	3	2	3	3	2	3	3	2	2	2	1	2	3	2	3	4	2	3	3	2	3	4	3	3	3	2	3	4	3	4	4	3	3
			L	3	2	3	2	2	3	3	2	3	3	2	3	3	2	3	3	2	2	2	1	2	2	1	3	2	1	3	3	2	3	3	2	2	3	2	3	3	2	3	3	3	4
		34	L	3	2	3	3	2	3	3	2	3	3	2	3	3	2	3	3	2	2	2	1	2	2	1	3	2	1	3	3	2	3	3	2	2	3	2	3	3	2	3	3	3	4
			B	4	2	3	3	2	3	3	2	3	4	2	3	3	2	3	2	3	2	3	1	2	2	2	3	3	2	3	2	2	3	2	2	3	2	2	3	3	2	3	3	3	4
	PLI	12	B	2	2	1	1	0	1	1	1	1	1	0	1	1	2	2	2	1	1	1	1	1	1	0	1	1	1	1	1	1	1	1	1	2	1	1	1	1	2	2	1	2	2
			L	2			2			2			2			1			1			0			0			0			1			1			1			1			1
		34	L	3			2			1			2			1			1			2			2			1			2			2			1			2			2
			B	1	1	1	1	2	2	1	2	2	1	2	2	1	2	1	2	1	1	1	1	1	2	1	2	2	1	1	1	2	1	1	1	1	1	1	1	1	1	1	1	1	1
	BOP	12	B	3	2	3	3	1	1	3	1	1	2	1	3	3	2	2	2	1	1	1	1	1	2	1	3	3	1	3	3	2	2	3	1	1	1	2	1	3	1	3	3	3	3
			L	3	3	4	3	3	4	2	1	3	2	1	3	3	3	3	3	1	1	1	1	1	2	3	3	3	2	2	3	1	1	2	2	3	1	2	2	1	1	3	2	3	3
		34	L	3	1	1	1	1	1	3	1	3	3	1	1	2	2	1	1	2	1	2	1	3	3	3	3	3	1	2	3	2	1	3	1	1	2	1	2	2	1	2	3	3	3
			B	2	1	3	1	1	2	2	1	3	3	1	3	3	1	2	2	1	2	3	1	2	3	2	2	2	1	4	1	1	1	3	2	2	1	1	1	2	2	1	0	0	1
G04	PD	12	B	3	4	4	4	3	3	2	2	3	3	2	2	3	2	2	3	2	2	2	1	3	3	2	3	3	2	4	4	3	3	3	2	3	4	3	3	3	3	4	4	4	3
			L	4	2	3	3	3	4	3	2	3	3	2	4	4	2	3	3	2	3	2	1	2	3	1	2	3	2	3	3	2	3	4	2	3	4	1	3	3	2	3	3	3	3
		34	L	3	4	4	2	3	4	4	3	4	3	2	3	4	2	3	3	1	3	1	2	2	2	1	1	1	2	3	3	2	3	4	3	4	3	2	3	4	3	4	3	2	4
			B	3	1	3	4	2	3	4	2	3	4	2	4	4	1	3	3	2	3	4	1	3	3	1	3	4	1	2	2	1	2	3	1	2	3	3	4	3	3	4	4	3	3
	PLI	12	B	1	2	2	1	1	2	1	1	1	1	0	1	1	1	1	1	1	1	1	1	1	1	2	2	2	2	2	2	2	2	1	2	2	2	2	2	2	2	2	2	2	2
			L	2			2			2			2			1			1			1			1			1			1			1			2			2			2
		34	L	2			2			2			3			3			3			3			3			3			3			3			3			3			3
			B	1	1	1	2	1	1	1	1	1	2	2	2	2	2	2	2	2	2	1	0	1	1	0	1	1	1	1	1	2	2	2	1	2	2	1	2	2	2	2	2	2	2
	BI	12	B	3	3	2	2	1	1	2	2	2	2	1	1	1	1	1	3	1	1	1	1	1	1	1	1	2	1	3	3	2	2	2	3	3	3	2	2	3	3	3	3	1	3
			L	2	1	2	1	2	2	2	1	1	3	1	3	3	2	3	2	1	1	2	1	1	1	1	1	1	1	3	3	1	2	3	1	3	1	2	2	1	3	3	1	1	2
		34	L	3	1	3	3	3	3	3	1	2	3	2	3	3	3	3	2	2	2	3	1	1	1	1	4	2	2	3	3	3	3	3	3	3	3	1	2	2	1	3	3	1	3
			B	1	1	2	3	1	3	3	1	1	2	1	3	2	1	1	1	1	3	2	1	3	2	1	3	2	1	3	1	1	1	1	1	1	1	1	3	2	1	2	2	2	3
G05	PD	12	B	3	2	2	3	3	3	3	2	3	3	2	3	3	2	3	3	1	3	3	1	3	3	1	3	3	1	3	3	3	3	3	1	3	3	2	2	4	2	3	3	2	3
			L	4	2	3	5	2	3	2	1	3	3	1	3	3	1	3	2	1	2	2	1	3	3	1	3	3	1	2	3	2	3	4	2	2	3	2	2	3	2	3	3	2	3
		34	L	3	2	5	4	4	3	4	3	5	2	2	4	3	2	3	2	1	2	3	1	1	1	1	1	1	1	1	2	1	4	4	3	4	2	2	4	4	3	5	5	3	4
			B	2	3	3	4	3	4	4	2	3	3	2	4	3	2	4	4	1	3	3	1	2	3	1	4	4	1	3	4	1	3	3	2	3	4	2	3	3	2	4	3	2	3
	PLI	12	B	1	1	1	1	1	1	0	0	0	0	0	0	0	0	0	0	0	1	2	1	1	1	1	1	1	1	0	0	0	1	0	0	1	0	0	0	0	1	1	0	1	1
			L	2			2			2			2			2			1			2			1			1			2			1			1			1			1
		34	L	3			2			3			3			3			3			3			3			3			3			2			3			3			3
			B	1	1	2	2	1	1	1	1	1	1	1	1	2	1	2	2	2	2	1	0	1	1	0	1	1	0	1	1	0	1	0	0	1	0	0	1	0	0	1	1	1	1
	BI	12	B	2	1	1	3	1	1	2	1	1	2	1	1	1	1	1	2	1	2	2	1	1	1	1	2	2	1	2	2	1	1	1	1	2	1	1	2	2	2	2	2	2	2
			L	2	2	3	3	3	1	1	1	2	1	1	2	2	1	2	1	1	1	1	1	1	1	1	2	1	1	2	3	1	1	2	1	2	1	1	2	1	2	2	2	2	2
		34	L	2	2	3	2	2	1	2	2	2	2	2	2	1	1	1	1	1	1	1	1	2	1	1	1	1	1	1	1	1	2	2	1	1	1	2	2	2	3	1	2	2	2
			B	1	1	1	2	1	1	2	2	2	2	2	2	1	1	2	1	2	3	2	2	2	1	3	3	1	1	1	2	1	1	1	1	1	2	1	1	1	1	2	1	1	2
G06	PD	12	B	4	3	3	4	3	3	4	2	4	3	2	2	5	2	4	4	2	2	2	2	3	3	2	2	4	3	4	3	2	3	3	3	3	3	3	4	4	3	3	3	2	2
			L	5	2	4	3	2	4	4	2	4	4	3	4	4	3	4	4	2	2	2	2	3	3	2	3	3	2	4	4	3	4	5	3	4	3	2	3	4	2	4	4	2	3
		34	L	3	2	4	5	3	4	3	2	4	3	3	3	3	2	2	3	2	2	3	2	3	3	2	2	3	2	4	3	2	2	5	2	3	3	2	4	3	2	4	4	2	4
			B	5	3	3	3	3	4	4	3	4	3	2	3	4	2	4	4	2	3	3	2	3	1	1	2	1	2	3	3	3	1	2	1	1	1	1	2	1	2	3	4	3	3
	PLI	12	B	1	1	1	1	1	0	1	0	0	1	1	2	1	1	1	1	1	1	1	0	1	1	0	1	0	0	0	0	1	1	0	0	1	0	1	1	0	1	1	0	0	1
			L	2			2			1			0			0			1			1			1			1			1			1			1			1			1
		34	L	3			3			3			2			2			3			3			2			3			2			2			2			2			2
			B	1	0	0	1	0	0	1	0	0	1	0	0	1	1	1	1	0	1	1	0	0	1	0	0	1	0	0	1	0	1	1	0	1	1	1	1	1	1	1	1	1	0
	BI	12	B	3	3	4	3	3	2	3	3	3	3	2	2	1	1	2	3	2	1	1	1	1	2	1	1	2	1	3	3	1	1	2	1	1	1	1	3	4	3	3	3	3	4
			L	4	3	3	3	3	4	3	3	3	3	3	3	4	3	1	1	1	1	1	1	1	1	1	1	2	2	3	3	3	3	3	3	3	3	3	3	3	2	2	2	3	3
		34	L	3	3	3	3	3	4	4	4	3	3	3	4	1	1	1	1	1	1	1	1	1	1	1	2	1	1	2	3	3	3	3	3	3	3	3	4	4	3	4	3	3	3
			B	5	2	4	3	2	4	4	2	4	4	3	4	4	3	4	4	2	2	2	2	3	3	2	3	3	2	4	4	3	4	5	3	4	3	2	3	4	2	4	4	2	3
G07	PD	12	B	3	2	3	3	2	3	3	1	3	3	1	3	3	1	3	2	1	3	2	1	2	2	1	3	3	1	2	3	1	3	3	2	3	3	2	4	3	2	3	3	2	3
			L	3	2	3	3	1	3	2	1	2	2	1	3	2	1	3	2	1	2	2	1	2	2	1	3	3	1	2	2	1	2	2	1	3	3	2	3	3	2	3	3	2	3
		34	L	3	2	2	2	2	2	3	2	2	3	2	2	3	1	3	3	1	2	3	1	2	3	1	3	3	1	1	3	1	2	3	1	3	2	1	3	2	1	4	4	1	3
			B	4	1	3	3	1	3	2	1	3	2	1	3	3	1	3	3	1	2	2	2	3	2	2	3	2	2	3	4	1	3	3	2	3	2	2	3	3	3	3	3	3	3
	PLI	12	B	0	0	1	1	0	1	0	0	0	0	0	0	0	0	1	0	1		1	1	0	1	0	1	1	1	1	1	1	1	1	0	0	0	0	0	0	0	1	1	1	1
			L	1			1			0			0			0			1			1			1			0			0			0			0			1			1
		34	L	1			1			0			0			0			0			0			0			0			0			1			1			1			1
			B	1	1	1	1	1	1	0	0	0	0	0	1	2	0	2	2	1	2	2	0	2	1	0	1	0	0	1	0	0	1	0	0	1	0	1	1	1	1	1	1	1	1
	BI	12	B	2	1	1	0	0	1	0	1	2	0	0	1	2	1	2	2	1	2	1	0	0	0	0	0	0	0	1	2	1	2	2	1	1	0	1	2	2	1	1	2	1	1
			L	1	1	2	1	1	2	2	1	2	3	3	2	2	2	2	2	2	1	1	0	0	1	0	0	2	2	2	1	0	0	2	3	2	1	1	2	1	1	2	1	0	0
		34	L	1	1	1	1	0	0	0	1	2	2	1	1	0	0	0	0	0	0	0	0	0	0	0	0	0	0	0	0	0	1	0	0	1	0	1	2	2	1	1	2	1	1
			B	1	0	1	1	0	0	1	0	0	0	1	2	1	1	2	2	1	2	2	1	1	1	1	1	1	1	2	1	1	1	0	0	1	1	0	0	1	1	2	2	1	1
G08	PD	12	B	3	3	4	4	3	5	5	3	2	5	4	4	2	2	2	1	3	4	4	2	4	3	1	2	3	3	3	2	3	5	5	4	4	3	2	4	3	5	5	5	5	4
			L	5	3	4	5	2	4	4	1	3	3	1	3	3	1	2	3	2	3	3	1	3	3	2	3	3	2	4	3	2	4	4	2	3	3	2	3	3	2	3	3	3	3
		34	L	4	3	5	5	3	4	5	3	5	5	3	5	3	2	3	3	2	3	3	2	3	4	3	3	3	2	3	3	2	3	4	2	3	3	2	4	4	4	5	4	4	5
			B	4	2	3	3	2	3	4	2	3	3	2	3	4	2	3	4	2	4	4	2	4	4	3	5	5	3	5	5	3	5	5	2	4	4	2	3	3	2	3	2	2	3
	PLI	12	B	1	1	1	1	0	1	1	0	1	1	0	1	0	0	1	0	1	1	1	1	1	1	1	1	1	1	1	1	1	1	1	1	1	1	0	1	1	2	2	2	2	2
			L	2			1			1			1			2			2			1			1			1			1			1			1			2			2
		34	L	2			2			2			2			2			2			3			3			3			2			1			1			2			2
			B	1	2	1	1	1	1	1	1	1	1	1	1	1	1	2	2	1	2	2	1	2	2	2	1	1	1	1	1	1	2	2	1	2	2	1	2	2	1	2	2	2	2
	BI	12	B	3	3	3	4	3	3	3	1	0	1	1	2	1	0	1	1	2	3	3	1	1	2	1	2	2	2	3	3	3	3	4	3	3	2	1	2	2	3	3	3	3	3
			L	3	3	3	3	1	3	3	3	2	2	1	2	2	1	1	1	1	3	3	1	2	2	1	1	1	1	1	1	1	3	3	3	1	1	2	1	2	1	2	2	2	3
		34	L	1	1	1	1	2	3	3	3	3	3	3	3	2	2	2	2	2	3	3	3	3	3	3	3	3	3	2	3	3	3	2	2	3	3	4	4	4	4	4	3	4	4
			B	3	3	3	3	2	1	2	1	2	3	2	2	3	2	2	3	3	3	3	3	3	3	3	3	3	3	3	3	3	3	3	3	3	2	1	2	2	1	1	1	1	1
G09	PD	12	B	3	2	3	3	2	2	3	2	2	3	2	2	3	2	3	3	1	3	3	1	3	2	1	3	3	1	2	3	1	2	2	1	2	3	1	3	3	2	3	3	2	3
			L	4	2	2	3	1	2	2	1	2	2	1	3	3	1	2	3	1	3	3	1	3	3	1	2	2	1	2	2	1	3	3	1	2	3	2	2	2	2	2	2	2	3
		34	L	2	1	3	3	2	2	2	2	3	2	1	3	2	1	2	2	1	2	2	1	2	2	1	2	2	1	2	2	1	2	2	1	3	2	1	3	3	1	3	2	1	2
			B	3	1	2	3	1	2	3	1	3	3	1	3	2	1	3	3	1	2	2	1	2	2	1	2	2	1	2	3	1	3	2	2	2	2	2	3	3	3	4	3	3	4
	PLI	12	B	0	0	0	0	0	1	0	0	0	0	0	0	0	0	0	0	1	1	1	1	1	1	1	1	1	1	1	1	1	1	1	0	1	1	0	1	1	0	1	1	1	1
			L	1			1			1			1			0			1			1			1			1			1			0			1			1			1
		34	L	1			1			1			1			0			0			1			1			1			0			0			0			0			0
			B	1	1	0	0	0	0	0	0	0	0	0	0	1	0	1	1	0	1	1	0	1	1	0	1	1	1	1	1	1	1	0	0	0	0	0	1	1	1	1	1	2	1
	BI	12	B	1	1	2	1	2	1	0	0	0	0	0	2	1	0	1	2	0	1	1	1	1	1	1	2	3	3	2	2	3	3	3	2	1	0	0	2	2	1	2	2	1	1
			L	1	2	2	1	0	0	0	0	1	1	2	2	2	1	2	2	1	2	3	3	3	3	3	3	3	3	3	3	3	3	2	1	2	1	1	2	2	2	2	2	1	3
		34	L	2	1	1	1	0	1	1	0	1	2	1	0	2	1	2	1	1	2	1	1	2	1	1	2	1	0	0	0	0	0	0	0	0	0	0	0	1	0	0	1	0	1
			B	1	2	1	0	0	0	1	1	2	1	0	0	0	0	2	0	0	0	0	1	1	1	0	0	1	1	2	2	0	0	1	1	2	1	1	2	1	1	2	2	1	1
G10	PD	12	B	3	2	2	4	3	3	3	2	2	3	1	3	3	1	3	2	1	2	2	1	2	2	1	3	3	1	3	2	1	2	3	2	3	3	2	3	3	2	3	3	3	3
			L	4	2	3	4	1	3	3	1	3	3	1	3	3	1	2	2	1	3	2	1	2	2	2	3	2	1	2	2	1	2	2	1	3	3	1	2	2	1	2	2	2	3
		34	L	4	3	3	3	2	3	2	2	2	3	2	3	3	2	3	3	2	3	3	2	3	3	2	3	3	2	2	3	2	3	3	2	3	3	3	4	3	3	4	3	2	4
			B	5	2	3	3	2	3	3	1	3	4	1	3	4	1	3	3	1	3	3	1	2	3	2	3	3	2	3	4	2	4	4	2	3	3	2	3	3	2	3	3	2	3
	PLI	12	B	1	1	1	1	1	2	1	1	2	1	1	1	1	1	1	1	1	1	1	2	1	1	2	1	1	1	1	1	2	1	1	1	1	1	1	1	1	1	1	1	2	1
			L	1			1			1			1			0			0			0			1			0			0			0			1			0			1
		34	L	1			1			1			2			2			2			2			2			2			2			2			2			1			1
			B	1	0	1	1	0	1	1	1	1	1	2	1	1	2	1	1	2	1	2	2	2	2	2	2	2	2	2	2	2	2	1	1	1	1	0	1	1	0	0	1	1	1
	BI	12	B	3	3	3	2	1	1	2	2	1	0	0	0	0	0	0	0	1	1	1	1	1	1	1	1	2	2	1	1	2	1	0	0	0	0	1	2	1	1	2	2	1	1
			L	2	2	1	1	2	3	3	3	3	3	1	3	2	1	2	2	1	2	1	0	0	1	0	1	1	0	1	1	1	2	2	1	1	1	2	2	2	1	0	0	0	0
		34	L	2	1	2	1	1	1	1	0	1	3	3	3	3	3	3	3	3	3	3	3	3	2	3	1	1	2	3	3	3	3	3	3	3	3	3	3	3	3	3	3	2	2
			B	2	1	1	1	1	2	2	1	2	2	1	2	3	1	2	2	2	3	2	2	2	2	1	1	1	1	3	3	2	4	4	3	3	3	3	3	2	1	1	1	1	1
P01	PD	12	B	3	2	5	5	3	5	5	3	4	3	2	3	3	2	3	3	2	5	5	3	4	3	2	4	3	2	3	3	2	5	5	2	4	5	3	7	7	3	4	6	4	5
			L	3	4	5	5	4	7	6	3	5	2	2	3	3	2	3	4	2	3	3	2	4	3	2	4	2	2	3	3	3	4	3	2	5	6	2	5	5	3	5	5	3	4
		34	L	7	4	5	4	4	5	6	4	5	3	3	3	3	2	4	3	2	3	3	2	3	3	2	3	3	2	3	4	3	4	3	2	4	4	4	5	5	5	5	6	3	5
			B	4	2	3	5	3	4	7	3	5	3	2	5	3	3	5	5	3	4	3	3	4	5	2	4	4	2	5	5	2	5	5	2	5	5	3	5	4	2	5	3	3	4
	PLI	12	B	3	3	3	3	3	3	3	2	3	2	2	2	2	2	2	1	1	2	3	2	2	2	2	2	2	2	2	2	2	2	1	1	2	2	1	2	2	3	3	3	3	3
			L	3			2			2			1			1			1			1			1			1			1			2			2			3			2
		34	L	3			3			3			3			3			3			3			3			3			3			3			3			3			3
			B	3	3	3	3	0	1	1	0	2	1	0	1	2	1	2	3	0	1	1	0	2	2	0	1	1	0	2	2	0	1	1	1	1	2	1	1	1	2	1	1	2	2
	BOP	12	B	4	4	4	3	4	3	4	1	1	2	1	4	1	1	2	3	1	3	2	1	2	3	1	2	2	1	2	3	2	2	2	2	3	4	2	3	3	3	3	4	3	3
			L	3	3	1	4	3	3	4	4	3	3	1	2	2	1	3	2	2	3	3	1	3	3	2	2	2	2	4	4	2	3	3	2	3	4	2	3	3	4	4	3	3	4
		34	L	4	4	3	4	3	4	3	3	2	4	3	4	3	3	4	3	4	4	4	3	4	4	3	3	3	4	3	3	4	3	3	3	2	3	4	3	4	3	3	4	3	3
			B	4	1	4	3	1	4	2	1	3	4		3	4	3	3	3	4	4	3	4	4	2	2	3	4		3	3	4	4	3	4	2	3	4	3	3	2	4	3	2	4
P02	PD	12	B	4	4	4	5	4	5	6	4	3	3	2	6	7	4	4	4	3	6				3	2	8	7	2	3	4	2	8	7	2	5	4	2	6	4	5	7	4	3	5
			L	4	4	4	4	2	4	5	2	4	3	3	5	5	3	4	3	3	5				4	2	5	5	3	2	4	4	8	6	3	2	3	2	3	3	4	4	3	4	3
		34	L	4	2	3	5	4	3	5	3	3	4	2	5	4	3	3	3	2	3	4	1	1	2	2	4	4	2	2	3	3	5	4	3	6	4	2	5	3	3	5	5	3	3
			B	7	3	4	6	4	4	5	2	4	4	2	7	7	2	5	4	1	7	6	2	2	4	7	8	9	2	5	5	2	5	6	1	4	3	2	4	4	3	3	3	3	4
	PLI	12	B	3	3	2	2	2	4	2	1	1	2	0	1	1	0	1	1	0	2				1	0	1	1	1	1	1	0	1	1	1	1	1	1	2	2	1	3	3	2	3
			L	2			1			1			1			1			1						1			1			1			1			1			2			3
		34	L	3			3			2			2			1			1			1			1			1			2			1			1			1			2
			B	3	2	3	3	1	2	2	1	1	2	1	2	2	1	1	1	1	1				1	0	1	1	0	1	1	0	1	1	1	2	1	1	3	3	3	3	3	2	2
	BOP	12	B	3	4	3	1	3	1	3	1	1	1	0	1	3	1	0	1	1	2				0	1	1	2	1	1	2	1	2	3	1	3	3	1	3	1	1	4	3	1	3
			L	1	1	4	0	1	3	1	3	3	3	0	3	1	1	2	1	1	2	1	0	0	2	3	3	2	1	0	2	2	1	3	1	1	3	1	1	1	1	3	1	3	4
		34	L	4	3	4	3	4	1	3	0	1	3	1	3	2	1	3	3	2	3	3	2	2	1	2	1	1	1	4	3	1	2	3	1	3	1	1	4	3	1	4	1	3	4
			B	3	2	3	4	1	3	1	0	3	3	1	2	2	1	3	3	1	3	2	1	0	0	2	2	1	1	3	1	1	2	3	1	1	1	1	3	1	1	1	1	3	1
P03	PD	12	B	5	3	4	5	3	6	6	2	4	3	2	6	6	2	5	6	2	5	5	2	5	6	2	4	5	2	3	4	3	4	6	3	7	8	2	4	6	3	4	3	2	4
			L	5	3	3	6	3	5	3	2	3	3	3	5	6	3	4	5	2	7	6	2	6	6	2	4	3	2	3	3	2	5	5	2	3	5	2	3	5	3	6	3	3	4
		34	L	5	3	5	6	3	5	5	3	5	7	3	5	6	2	5	3	2	3	6	3	6	6	2	3	3	2	4	5	3	5	5	4	6	5	4	6	5	3	3	3	4	4
			B	8	3	5	6	2	5	5	3	4	5	2	6	5	2	6	6	2	4	4	5	3	6	5	5	4	2	6	6	2	3	4	2	5	3	3	5	3	2	7	3	2	3
	PLI	12	B	1	2	3	3	3	3	2	2	3	1	1	3	2	2	2	2	2	2	1	1	1	2	2	2	1	1	1	1	1	1	1	2	2	3	2	3	3	3	3	2	3	2
			L		2			2			1			1			1			1			1			1			2			0			1			1			1			1
		34	L		1			1			2			1			1			1			1			1			1			1			2			2			2			1
			B	3	3	3	2	3	3	2	3	3	2	3	1	2	2	2	2	3	2	2	3	1	1	2	1	1	2	1	1	2	1	1	3	2	2	3	2	2	3	3	2	3	1
	BOP	12	B	4	2	3	4	2	3	3	2	3	3	1	4	4	3	3	3	3	4	4	3	3	2	1	2	3	1	1	2	1	3	3	2	2	3	1	2	3	2	3	2	4	4
			L	5	3	2	3	2	3	3	1	3	1	1	3	3	1	2	2	1	2	2	1	3	3	2	3	2	3	2	3	3	3	3	4	2	3	2	2	3	2	2	1	1	2
		34	L	4	3	2	3	2	3	3	2	4	3	3	3	3	2	2	2	3	3	2	4	3	2	3	3	3	4	2	2	2	2	2	3	2	1	2	2	3	2	3	4	3	3
			B	3	3	3	4	3	3	3	1	3	3	1	3	3	2	2	2	2	2	3	3	3	3	3	2	3	2	2	2	1	2	2	1	2	1	1	3	0	1	1	2	0	1
P04	PD	12	B	3	2	3	2	2	2	2	2	2	3	2	2	3	1	2	2	1	2	2	2	2	3	2	2	2	2	2	3	1	2	2	2	2	2	1	2	2	2	2	3	2	3
			L	3	2	3	3	1	3	2	2	3	2	2	3	3	1	3	3	2	2	2	2	2	3	2	3	2	2	2	3	2	3	3	2	3	3	2	3	4	2	2	3	2	3
		34	L	3	3	2	2	1	2	2	1	2	2	1	2	2	1	1	1	1	2	2	1	1	2	1	1	2	1	1	1	1	1	2	1	2	2	1	2	2	2	3	3	2	3
			B	4	1	3	2	2	3	3	1	2	2	1	2	2	1	2	2	1	2	2	1	1	2	1	2	2	1	2	2	1	2	2	1	1	2	1	3	2	2	2	3	2	5
	PLI	12	B	2	1	2	1	1	1	1	1	1	1	1	1	1	0	1	1	0	1	0	1	1	0	0	1	1	0	1	0	0	1	1	1	2	1	1	1	2	1	2	2	2	3
			L		2			1			1			1			1			1			1			2			2			2			2			3			3			3
		34	L		3			3			2			2			1			1			1			1			1			1			1			2			2			3
			B	2	1	1	2	1	2	1	0	1	1	0	1	1	0	1	1	0	1	2	1	2	2	1	1	1	0	1	2	0	1	1	0	1	2	1	2	2	1	2	2	1	2
	BOP	12	B	3	1	1	1	0	1	0	0	1	1	0	1	1	0	0	1	0	1	1	0	1	2	1	0	1	0	0	0	0	0	1	1	2	1	0	1	1	1	2	1	1	1
			L	2	1	1	1	2	1	1	1	2	1	1	2	1	0	2	0	0	1	1	0	2	0	0	0	1	1	2	1	2	3	1	1	2	1	0	0	1	0	1	1	1	2
		34	L	1	1	2	1	2	1	1	0	3	2	1	1	2	3	1	1	2	1	2	1	1	2	3	2	2	3	1	1	1	2	1	1	2	3	2	1	1	1	1	3	2	3
			B	2	1	1	1	2	1	1	0	2	1	1	2	1	0	1	1	0	1	1	0	2	1	0	0	1	1	2	1	0	1	1	0	1	1	1	1	1	2	1	1	1	2
P05	PD	12	B	7	4	4	4	3	4	3	2	3	4	2	3	3	2	4	3	2	3	3	2	3	3	2	4	4	2	5	3	2	4	4	3	4	3	2	6	4	3	5	5	3	4
			L	6	2	3	4	2	3	3	2	3	3	2	3	4	2	3	3	2	3	3	2	3	3	2	3	3	3	2	4	4	4	3	2	3	3	3	5	4	3	4	3	5	6
		34	L	5	4	4	4	2	4	4	3	3	3	3	3	4	3	4	4	2	3	3	2	2	3	2	4	3	2	3	4	3	4	3	2	5	4	3	4	4	3	5	8	4	5
			B	7	3	4	5	3	5	5	2	3	5	2	3	4	2	4	4	2	3	3	2	3	3	1	2	2	2	3	4	2	3	3	2	4	4	2	3	3	3	4	4	3	5
	PLI	12	B	3	2	3	3	2	3	1	1	2	1	1	2	1	1	2	1	1	1	1	2	2	2	2	2	2	2	2	2	1	1	1	1	2	1	1	1	1	3	3	2	3	3
			L	1			2			1			1			0			1			1			1			1			1			1			1			2			1
		34	L	3			3			3			3			2			2			1			1			1			1			1			3			3			3
			B	3	3	2	1	2	2	2	2	2	2	1	2	2	1	2	2	1	1	2	1	2	2	1	1	2	0	1	2	1	1	1	1	2	2	2	2	2	3	2	3	2	3
	BOP	12	B	4	3	3	3	2	3	3	1	3	2	1	2	2	1	2	3	1	1	2	0	1	3	1	3	2	1	2	2	1	2	2	1	2	2	1	2	3	3	4	3	4	4
			L	4	3	3	3	2	2	2	1	3	1	1	2	2	1	3	4	3	2	1	0	2	3	3	2	2	3	2	1	2	1	1	0	1	1	0	2	2	1	2	3	3	4
		34	L	4	4	3	3	1	3	2	1	1	2	2	3	2	1	2	2	1	1	1	0	1	1	0	2	1	1	2	2	1	2	2	3	3	2	2	3	2	3	3	3	4	4
			B	3	3	2	2	1	3	3	2	2	3	1	2	2	1	2	2	1	1	2	2	2	1	0	1	0	0	1	1	1	2	1	1	2	2	1	3	3	1	3	1	3	4
P06	PD	12	B	5	4	4	4	3	4	4	3	5	3	3	4	4	3	4	5	3	3	4	2	4	3	2	4	2	1	3	3	1	3	3	2	3	3	1	4	4	3	5	6	7	8
			L	6	5	4	5	4	5	4	3	5	5	3	5	5	3	3	4	2	4	3	3	4	5	2	4	4	2	3	5	3	4	4	3	5	5	3	5	4	3	4	5	3	6
		34	L	5	4	4	5	4	6	5	4	5	4	3	4	3	2	4	3	2	3	3	4	4	3	2	3	3	2	3	3	2	3	5	3	4	5	3	6	4	5	5	5	5	7
			B	6	3	5	6	3	5	4	3	4	3	3	4	3	1	2	3	2	3	3	2	3	3	2	4	3	2	4	4	2	3	3	2	4	5	3	5	4	3	3	4	5	6
	PLI	12	B	2	1	2	2	1	2	1	1	2	1	3	3	1	3	2	2	2	2	2	1	2	1	1	1	1	0	1	1	1	1	1	0	0	1	0	0	1	2	1	1	2	2
			L	1			1			1			1			1			1			1			2			1			1			1			1			2			2
		34	L	2			2			2			2			1			3			3			3			3			3			3			3			3			3
			B	1	2	1	1	1	1	1	1	1	1	2	2	2	2	2	2	2	2	2	1	2	1	1	2	2	2	2	2	1	2	2	2	2	2	2	2	2	1	1	2	2	1
	BI	12	B	2	3	2	3	3	2	3	3	3	3	2	3	3	3	3	3	3	2	2	1	1	2	1	1	1	2	3	3	2	2	3	3	1	2	1	3	3	3	3	3	3	4
			L	4	3	3	3	3	3	3	3	3	3	2	3	3	3	3	3	1	3	3	2	2	3	1	3	3	2	3	3	3	2	3	2	3	3	3	3	3	3	4	3	3	4
		34	L	3	1	3	3	3	4	3	3	3	3	3	2	2	3	3	3	3	3	3	3	3	3	3	3	3	3	3	3	2	2	3	3	3	3	3	4	3	1	3	3	3	4
			B	3	2	3	3	3	3	3	3	3	4	1	2	2	1	2	3	3	3	2	1	3	2	1	3	3	2	3	3	1	3	3	1	3	3	1	3	3	1	3	3	3	3
P07	PD	12	B	4	3	4	6	4	3	4	2	3	3	3	5	3	2	3	10	1	2	2	1	6	7	1	3	5	2	6	5	2	3	6	2	3	3	2	4	7	4	5	5	4	4
			L	2	2	6	5	1	4	4	1	5	4	2	6	4	2	2	9	8	7	3	3	6	6	6	3	5	2	4	4	2	4	4	2	2	2	2	2	6	2	5	2	2	3
		34	L	3	3	3	3	3	3	4	3	4	2	3	4	2	2	2	2	1	2	2	1	2	2	2	2	2	2	3	3	2	2	5	2	2	3	2	2	4	4	4	3	3	3
			B	3	3	3	3	2	3	8	2	2	2	2	3	3	2	3	3	2	2	3	1	2	2	2	2	2	4	5	7	2	3	2	2	2	4	2	2	4	2	3	3	3	3
	PLI	12	B	3	3	2	2	3	1	1	2	1	1	2	1	1	1	0	1	3	1	1	2	1	1	2	2	2	1	1	1	1	1	1	1	1	1	1	1	3	1	3	3	1	3
			L	3			2			1			0			0			1			1			1			1			1			1			0			1			3
		34	L	2			2			1			0			0			0			0			0			1			0			0			0			3			3
			B	3	3	3	3	3	2	2	1	1	1	1	1	1	1	1	1	1	0	0	1	0	0	1	1	1	1	1	1	1	1	1	2	1	1	2	1	2	3	3	3	2	3
	BI	12	B	4	4	4	4	4	4	4	3	3	3	2	4	4	3	3	2	2	3	3	2	3	2	3	3	3	3	4	3	3	4	3	3	3	3	3	3	3	3	4	3	3	4
			L	3	3	3	3	2	2	2	1	3	3	2	3	3	2	2	2	2	1	1	1	2	1	1	1	1	1	2	1	1	3	3	3	3	2	2	3	3	3	4	4	4	4
		34	L	3	3	3	3	1	1	2	1	2	2	1	2	2	3	3	3	3	3	3	3	3	1	1	3	3	3	3	3	1	3	3	1	3	3	1	4	3	3	3	2	3	3
			B	4	2	2	3	3	3	3	3	3	3	2	3	3	3	3	3	3	3	3	3	3	3	3	3	3	4	4	3	3	4	3	3	3	2	2	3	3	3	3	3	4	4
P08	PD	12	B	7	3	3	3	2	7	7	3	7	6	2	4	5	1	3	3	2	3	3	2	3	3	2	8	5	3	3	3	2	5	5	2	5	5	3	7	7	3	4	4	3	6
			L	5	3	4	6	2	6	4	2	2	7	2	5	6	2	4	5	2	3	3	2	3	3	2	6	4	2	3	4	2	5	4	3	4	5	2	5	6	1	5	3	3	4
		34	L	5	4	3	7	3	4	6	3	3	3	2	5	4	2	3	3	2	3	2	1	3	3	2	3	3	2	3	3	2	3	3	2	3	2	2	3	3	2	5	4	3	4
			B	6	2	3	7	2	5	6	2	3	3	2	4	4	2	3	3	2	3	3	2	3	3	2	4	4	2	3	3	2	3	3	2	3	3	2	3	3	3	5	4	3	3
	PLI	12	B	1	1	1	1	1	1	1	0	0	1	1	1	1	0	1	0	0	0	0	0	1	0	1	1	1	1	1	1	1	1	0	0	0	0	0	1	0	0	1	2	1	1
			L	1			1			1			1			1			2			1			1			2			1			1			2			2			1
		34	L	2			2			2			1			1			2			2			2			2			1			1			1			3			2
			B	2	2	2	2	1	2	2	1	1	2	1	1	1	1	1	1	1	1	1	1	1	1	1	1	2	1	1	2	1	1	2	1	1	1	1	1	1	1	2	2	1	1
	BI	12	B	3	1	1	1	1	3	3	1	3	3	2	2	2	2	1	1	1	1	1	1	2	1	0	3	3	1	2	2	2	3	3	1	3	3	1	4	4	3	4	4	3	4
			L	4	4	4	4	4	4	4	4	4	4	4	4	4	1	3	2	1	2	2	1	2	3	4	4	3	1	3	3	4	4	3	3	4	1	2	3	2	1	3	1	1	3
		34	L	4	3	1	3	2	3	3	2	1	1	1	2	2	1	1	1	1	1	2	1	4	2	1	3	4	2	2	1	1	1	1	1	1	1	1	1	1	1	2	2	1	2
			B	4	2	4	3	2	4	4	1	1	1	1	3	2	1	2	2	1	2	2	3	3	3	1	2	2	1	1	2	1	1	1	1	1	0	1	1	1	1	2	1	1	1
P09	PD	12	B	5	3	4	8	6	3	3	2	4	7	2	3	3	2	4	5	3	7	7	4	7	5	2	3	5	2	7	8	2	6	6	2	5	4	2	5	4	3	6	6	7	7
			L	5	3	5	6	2	3	5	3	4	5	3	7	6	4	5	5	3	5	7	3	7	3	2	3	5	3	5	6	2	4	5	3	5	4	3	5	2	3	5	5	3	6
		34	L	5	5	6	6	3	4	4	3	7	3	2	3	3	2	5	5	3	5	5	3	5	5	3	5	5	3	5	5	3	4	5	5	4	5	3	5	4	4	6	6	4	8
			B	9	4	7	8	3	4	4	4	7	5	3	4	4	3	4	7	2	6	6	2	5	5	3	5	5	3	6	6	3	5	6	3	5	4	3	5	4	3	7	4	3	7
	PLI	12	B	2	2	2	2	1	2	2	1	1	1	1	1	1	1	2	1	1	2	1	1	2	1	1	2	2	1	2	2	1	3	1	1	2	1	1	2	1	1	2	2	2	3
			L	2			2			1			1			1			2			1			1			1			1			1			1			1			1
		34	L	2			2			2			2			1			1			3			3			3			3			2			2			2			2
			B	3	1	3	2	2	2	3	2	3	3	2	2	2	2	1	2	2	2	2	2	2	2	1	2	2	1	3	3	2	3	2	1	3	3	1	2	2	1	2	3	2	2
	BI	12	B	2	3	2	3	3	2	2	2	3	3	2	2	2	1	2	4	3	3	4	4	4	3	2	3	3	3	3	4	2	3	3	2	3	4	3	4	4	2	3	4	4	4
			L	2	3	4	4	4	4	4	4	4	4	3	3	4	4	4	4	4	4	4	4	4	2	1	2	4	4	4	3	3	3	3	2	3	2	2	3	2	3	4	3	3	4
		34	L	3	3	4	4	2	2	4	3	4	2	1	2	2	3	4	3	3	4	4	4	4	3	3	3	3	3	4	4	2	2	3	3	3	3	3	4	3	3	4	4	4	4
			B	4	4	4	4	3	3	3	4	4	3	2	4	3	3	3	4	3	4	4	3	4	3	2	3	2	3	4	4	3	4	4	1	3	1	2	3	3	1	4	3	1	3
P10	PD	12	B	5	3	4	4	2	3	3	2	4	3	2	3	3	2	3	3	2	4	3	2	2	3	2	3	3	3	4	4	3	3	3	2	3	3	3	4	3	2	4	5	4	5
			L	5	3	5	5	3	5	5	2	4	4	3	4	3	3	4	4	3	5	3	2	3	3	3	4	3	2	4	3	2	4	3	3	4	4	2	4	3	3	4	4	3	4
		34	L	3	3	3	3	4	4	3	2	4	4	3	4	4	2	4	3	2	3	3	2	2	2	2	4	3	2	4	4	2	5	3	2	4	4	2	3	3	2	5	4	5	5
			B	5	2	3	6	4	3	3	1	3	3	3	4	4	3	5	5	3	4	4	3	5	3	3	5	5	2	4	5	2	4	4	3	4	6	3	4	4	4	5	3	2	3
	PLI	12	B	3	3	3	3	2	3	3	1	3	3	1	3	3	1	3	3	1	2	2	1	2	2	1	2	3	1	2	3	2	3	2	1	1	1	1	2	2	1	2	2	2	3
			L	2			2			1			1			1			1			1			1			1			2			2			2			2			2
		34	L	3			3			3			3			3			3			3			3			3			3			3			3			3			3
			B	1	1	1	1	1	1	2	1	2	2	1	2	2	2	3	3	2	2	2	3	3	2	2	2	2	2	2	2	2	2	2	2	2	2	2	2	2	2	2	2	3	3
	BI	12	B	4	4	4	4	4	4	4	3	3	3	2	4	4	3	3	2	2	3	3	2	3	2	3	3	3	3	4	3	3	4	3	3	3	3	3	3	3	3	4	3	3	4
			L	3	3	3	3	2	2	2	1	3	3	2	3	3	2	2	2	2	1	1	1	2	1	1	1	1	1	2	1	1	3	3	3	3	2	2	3	3	3	4	4	4	4
		34	L	3	3	3	3	1	1	2	1	2	2	1	2	2	3	3	3	3	3	3	3	3	1	1	3	3	3	3	3	1	3	3	1	3	3	1	4	3	3	3	2	3	3
			B	4	2	2	3	3	3	3	3	3	3	2	3	3	3	3	3	3	3	3	3	3	3	3	3	3	4	4	3	3	4	3	3	3	2	2	3	3	3	3	3	4	4

## Sheet: Fig. 2
Fig. 2b (XPS-all)				Fig. 2c (XPS-N)				Fig. 2d (XPS-Se)				Fig. 2e (FTIR)				Fig. 2f (TG)				Fig. 2g (Zeta-potenital)			Fig. 2h (BET)				Fig. 2i (Size)			Fig. 2j (XRD)
B.E. (ev)	Intensity (c.t.s.)			B.E. (ev)	Intensity (c.t.s.)			B.E. (ev)	Intensity (c.t.s.)			Wavenumber (cm-1)	Transmittances (a.u.)			Temp(℃)	TG （%）			SeHANs	G3@SeHANs		Relative Pressure (P/P0)	Quantity Adsorbed (cm3/g)			SeHANs	G3@SeHANs		2 Theta (°)	Intensity (a.u.)
	G3@SeHANs	SeHANs			G3@SeHANs	SeHANs			G3@SeHANs	SeHANs			SeHANs	G3@SeHANs			SeHANs	G3@SeHANs		-14.8	23.5			SeHANs	G3@SeHANs		839.9	734.3			SeHANs	G3@SeHANs
1200	15605.6	53955.6		410.58	1375.69	1841.67		66.58	254.297	346.875		3997.91	1.3	0.99962		28.9762	99.9282	99.989		-19.7	23.7		0.00777732	10.2276	6.45683		866.2	939.2		20.0007	582	1285
1199	15438.9	54100		410.53	1385.42	1670.83		66.53	261.328	360.156		3995.99	1.29993	0.99956		29.0449	99.9232	99.9359		-26.1	24.7		0.0107223	11.4132	7.48085		911.4	997.8		20.0138	549	1274
1198	15377.8	53977.8		410.48	1338.89	1650		66.48	287.891	336.328		3994.06	1.29989	0.99952		29.1322	99.9216	99.8922		-26.2	27.3		0.0311326	16.3729	11.4278		808.1	1020		20.027	617	1281
1197	15861.1	53527.8		410.43	1361.11	1795.83		66.43	276.562	324.609		3992.13	1.29984	0.99956		29.2798	99.9192	99.8868		-28.8	28.5		0.0491097	18.8615	13.2743		939.4	927.1		20.0401	570	1252
1196	15633.3	54044.4		410.38	1349.31	1875		66.38	267.188	340.234		3990.2	1.29979	0.99964		29.4067	99.9176	99.8837					0.0737175	21.3694	15.2868					20.0532	580	1287
1195	15888.9	54822.2		410.33	1367.36	1850		66.33	251.172	325.781		3988.27	1.29973	0.99969		29.6089	99.9161	99.8781					0.098963	23.3482	16.7962					20.0664	587	1318
1194	16355.6	54905.6		410.28	1352.08	1687.5		66.28	260.156	339.844		3986.34	1.29974	0.99974		29.7741	99.9166	99.8748					0.124842	25.1055	18.1119					20.0795	577	1282
1193	16394.4	54950		410.23	1379.86	1779.17		66.23	289.062	341.406		3984.41	1.29987	0.99988		29.9703	99.9157	99.8726					0.149877	26.5947	19.2165					20.0926	550	1296
1192	16166.7	55255.6		410.18	1392.36	1945.83		66.18	273.047	355.859		3982.49	1.29996	1		30.248	99.9134	99.8699					0.17483	27.9605	20.2383					20.1058	558	1277
1191	15772.2	55138.9		410.13	1400	1679.17		66.13	266.406	367.969		3980.56	1.29991	0.99994		30.4658	99.9137	99.8682					0.199809	29.249	21.2263					20.1189	507	1253
1190	16150	54761.1		410.08	1405.56	1725		66.08	268.359	338.672		3978.63	1.29986	0.9998		30.8044	99.9125	99.8644					0.224763	30.4975	22.1318					20.132	587	1261
1189	15911.1	53488.9		410.03	1350.69	1733.33		66.03	275	343.75		3976.7	1.29983	0.99972		31.0701	99.9082	99.8625					0.249818	31.7064	23.0693					20.1451	529	1264
1188	15694.4	53888.9		409.98	1422.22	1779.17		65.98	284.375	362.891		3974.77	1.29975	0.99968		31.3561	99.9083	99.8598					0.274818	32.9204	23.9735					20.1583	568	1277
1187	15088.9	53166.7		409.93	1399.31	1775		65.93	265.625	335.156		3972.84	1.29964	0.99965		31.7606	99.9081	99.8539					0.299853	34.1078	24.941					20.1714	600	1314
1186	14205.6	52250		409.88	1375	1762.5		65.88	270.703	345.703		3970.91	1.29956	0.99958		32.0873	99.9075	99.8501					0.349151	36.4307	26.7254					20.1845	564	1317
1185	14622.2	52327.8		409.83	1385.42	1791.67		65.83	269.922	332.031		3968.99	1.29952	0.99952		32.5289	99.9079	99.8493												20.1977	584	1270
1184	14244.4	51955.6		409.78	1407.64	1800		65.78	262.5	352.344		3967.06	1.29955	0.99961		32.8903	99.9058	99.8471												20.2108	569	1308
1183	13955.6	51472.2		409.73	1338.89	1825		65.73	273.047	353.125		3965.13	1.29959	0.99981		33.3976	99.9011	99.8433												20.2239	558	1279
1182	13850	50700		409.68	1388.89	1600		65.68	262.5	360.156		3963.2	1.29954	0.99987		33.7997	99.9004	99.838												20.2371	546	1272
1181	13788.9	51266.7		409.63	1432.64	1725		65.63	273.047	350.391		3961.27	1.29944	0.99967		34.2018	99.8995	99.8355												20.2502	566	1285
1180	13216.7	50938.9		409.58	1374.31	1745.83		65.58	292.969	337.5		3959.34	1.29942	0.99948		34.7726	99.8984	99.8326												20.2633	516	1285
1179	13294.4	51138.9		409.53	1331.94	1854.17		65.53	260.547	358.203		3957.41	1.29947	0.99953		35.2153	99.8953	99.8298												20.2764	547	1299
1178	13755.6	50766.7		409.48	1390.97	1854.17		65.48	271.875	362.891		3955.49	1.29951	0.9997		35.8172	99.8918	99.8283												20.2896	571	1308
1177	13805.6	50050		409.43	1365.97	1787.5		65.43	271.094	365.234		3953.56	1.29951	0.99979		36.2983	99.8901	99.8212												20.3027	552	1300
1176	13805.6	50877.8		409.38	1379.17	1825		65.38	269.141	361.719		3951.63	1.29942	0.99978		36.7889	99.8893	99.8183												20.3158	603	1347
1175	13588.9	51000		409.33	1413.89	1779.17		65.33	269.531	359.375		3949.7	1.29928	0.99968		37.4661	99.8862	99.8153												20.329	553	1264
1174	13338.9	50850		409.28	1347.22	1629.17		65.28	301.562	357.422		3947.77	1.2992	0.99958		37.9879	99.8843	99.8138												20.3421	541	1269
1173	13638.9	50550		409.23	1390.97	1825		65.23	273.828	348.438		3945.84	1.29923	0.99958		38.695	99.8797	99.8083												20.3552	547	1310
1172	13694.4	50777.8		409.18	1401.39	1875		65.18	266.406	341.016		3943.91	1.29923	0.99961		39.2407	99.8762	99.8012												20.3684	536	1280
1171	13911.1	51161.1		409.13	1428.47	1837.5		65.13	296.484	339.062		3941.99	1.29915	0.99952		39.9921	99.8736	99.7946												20.3815	584	1305
1170	13738.9	51388.9		409.08	1365.97	1712.5		65.08	286.328	361.719		3940.06	1.29915	0.99949		40.564	99.8716	99.7956												20.3946	558	1272
1169	13133.3	51138.9		409.03	1340.97	1812.5		65.03	289.844	369.922		3938.13	1.29923	0.99962		41.1599	99.8688	99.7939												20.4077	546	1297
1168	13777.8	50933.3		408.98	1377.08	1833.33		64.98	275	358.984		3936.2	1.29922	0.99972		41.9663	99.8651	99.7873												20.4209	523	1246
1167	13961.1	51000		408.93	1362.5	1866.67		64.93	270.312	361.328		3934.27	1.299	0.99963		42.5706	99.8609	99.7797												20.434	559	1254
1166	13672.2	50677.8		408.88	1358.33	1645.83		64.88	276.172	353.906		3932.34	1.29875	0.99947		43.3619	99.8574	99.7739												20.4471	566	1294
1165	13505.6	51188.9		408.83	1358.33	1750		64.83	278.906	359.375		3930.41	1.29876	0.99947		43.9602	99.8534	99.7715												20.4603	563	1242
1164	13472.2	51172.2		408.78	1393.75	1779.17		64.78	285.547	338.281		3928.49	1.29892	0.9997		44.5846	99.8478	99.7661												20.4734	511	1275
1163	13550	51138.9		408.73	1387.5	1695.83		64.73	270.703	351.172		3926.56	1.29903	0.99991		45.4349	99.8433	99.7586												20.4865	571	1324
1162	13588.9	50577.8		408.68	1386.81	1595.83		64.68	275	353.125		3924.63	1.29897	0.99983		46.0786	99.8396	99.7553												20.4997	579	1282
1161	13600	50844.4		408.63	1350.69	1758.33		64.63	281.641	374.609		3922.7	1.2988	0.99958		46.9425	99.8351	99.7465												20.5128	547	1306
1160	13133.3	50316.7		408.58	1332.64	1787.5		64.58	276.953	370.703		3920.77	1.29861	0.99946		47.6067	99.8304	99.7401												20.5259	594	1281
1159	13627.8	50750		408.53	1339.58	1650		64.53	280.469	374.609		3918.84	1.29843	0.99934		48.2855	99.8243	99.7286												20.5391	544	1269
1158	14094.4	50822.2		408.48	1354.17	1800		64.48	283.594	371.484		3916.91	1.29833	0.99913		49.1948	99.8178	99.7248												20.5522	583	1307
1157	13477.8	50644.4		408.43	1395.83	1762.5		64.43	287.109	372.266		3914.99	1.29839	0.99907		49.8828	99.811	99.7163												20.5653	543	1247
1156	13711.1	50616.7		408.38	1393.06	1733.33		64.38	272.734	354.688		3913.06	1.29852	0.99925		50.8261	99.8037	99.7071												20.5784	521	1302
1155	13344.4	50644.4		408.33	1368.06	1625		64.33	278.516	372.266		3911.13	1.29855	0.99944		51.5526	99.7974	99.7008												20.5916	548	1335
1154	13688.9	50638.9		408.28	1386.11	1800		64.28	291.797	365.234		3909.2	1.29846	0.9995		52.5232	99.7879	99.6904												20.6047	556	1257
1153	13577.8	51233.3		408.23	1392.36	1775		64.23	292.188	367.578		3907.27	1.29828	0.99956		53.2621	99.785	99.6836												20.6178	523	1316
1152	13294.4	50677.8		408.18	1349.31	1733.33		64.18	294.141	371.875		3905.34	1.29801	0.99943		54	99.7774	99.6718												20.631	536	1297
1151	13261.1	50566.7		408.13	1393.06	1658.33		64.13	295.703	372.656		3903.41	1.29767	0.99891		54.9836	99.7668	99.6618												20.6441	573	1273
1150	13900	50644.4		408.08	1345.14	1725		64.08	282.422	373.047		3901.49	1.29752	0.99843		55.7132	99.7569	99.648												20.6572	519	1235
1149	13861.1	50683.3		408.03	1381.25	1616.67		64.03	287.422	383.594		3899.56	1.29764	0.99829		56.709	99.7499	99.6389												20.6704	548	1316
1148	13477.8	50866.7		407.98	1375	1716.67		63.98	293.125	374.219		3897.63	1.29777	0.99828		57.467	99.7414	99.6248												20.6835	548	1277
1147	13505.6	51205.6		407.93	1382.64	1716.67		63.93	294.531	387.891		3895.7	1.29781	0.99845		58.237	99.733	99.6108												20.6966	546	1294
1146	13633.3	50938.9		407.88	1402.78	1770.83		63.88	294.531	364.062		3893.77	1.29784	0.9988		59.2612	99.7195	99.6011												20.7097	565	1262
1145	13827.8	50994.4		407.83	1350	1779.17		63.83	282.891	387.109		3891.84	1.29782	0.99883		60.0346	99.7091	99.5876												20.7229	533	1319
1144	13755.6	50650		407.78	1336.81	1850		63.78	279.609	378.906		3889.91	1.29765	0.99848		61.0784	99.6981	99.5715												20.736	522	1278
1143	13527.8	51016.7		407.73	1382.64	1800		63.73	283.281	377.266		3887.99	1.29747	0.99828		61.8758	99.6863	99.556												20.7491	584	1297
1142	13672.2	50988.9		407.68	1368.06	1870.83		63.68	292.578	380.859		3886.06	1.29737	0.99824		62.9317	99.6703	99.5462												20.7623	535	1302
1141	13511.1	51000		407.63	1350.69	1775		63.63	303.125	372.578		3884.13	1.29726	0.99805		63.7477	99.6618	99.53												20.7754	558	1291
1140	13555.6	51094.4		407.58	1418.75	1895.83		63.58	292.109	368.359		3882.2	1.29711	0.99787		64.5615	99.6502	99.5184												20.7885	564	1280
1139	13944.4	51122.2		407.53	1356.94	1708.33		63.53	290.547	379.453		3880.27	1.29694	0.99764		65.6535	99.6345	99.4961												20.8017	547	1301
1138	13911.1	51211.1		407.48	1390.28	1904.17		63.48	294.453	372.422		3878.34	1.29677	0.99746		66.4783	99.623	99.4852												20.8148	598	1289
1137	13511.1	51377.8		407.43	1398.61	1900		63.43	299.609	372.969		3876.41	1.2967	0.99766		67.5796	99.6078	99.4705												20.8279	559	1293
1136	13638.9	51138.9		407.38	1401.39	1825		63.38	303.438	384.922		3874.49	1.29665	0.99782		68.4019	99.596	99.4522												20.841	535	1276
1135	13927.8	51416.7		407.33	1384.72	1737.5		63.33	300.938	388.594		3872.56	1.29648	0.99764		69.2263	99.5825	99.4368												20.8542	553	1228
1134	14288.9	51355.6		407.28	1370.83	1770.83		63.28	289.922	379.219		3870.63	1.29642	0.99744		70.3325	99.5661	99.4178												20.8673	552	1307
1133	14216.7	51461.1		407.23	1400	1633.33		63.23	301.094	383.672		3868.7	1.29643	0.9973		71.1622	99.5521	99.4019												20.8804	541	1283
1132	14361.1	51511.1		407.18	1384.03	1666.67		63.18	295.359	390.938		3866.77	1.29641	0.99733		72.2895	99.5376	99.3829												20.8936	546	1306
1131	13994.4	51455.6		407.13	1417.36	1720.83		63.13	303.281	379.375		3864.84	1.29639	0.99739		73.1487	99.524	99.3651												20.9067	552	1322
1130	14038.9	51583.3		407.08	1419.44	1820.83		63.08	294.453	390.781		3862.91	1.29629	0.99714		74.2802	99.506	99.3428												20.9198	524	1277
1129	14366.7	51561.1		407.03	1406.25	1845.83		63.03	300.156	381.172		3860.99	1.29602	0.99676		75.1372	99.4901	99.3272												20.933	570	1267
1128	14755.6	51600		406.98	1422.92	1687.5		62.98	278.828	386.25		3859.06	1.29574	0.99677		76.0016	99.4781	99.3059												20.9461	547	1296
1127	14344.4	52027.8		406.93	1404.17	1687.5		62.93	300.312	388.438		3857.13	1.29582	0.99751		77.1774	99.4598	99.2887												20.9592	526	1288
1126	14066.7	51755.6		406.88	1423.61	1829.17		62.88	303.203	381.547		3855.2	1.29648	0.99865		78.065	99.4454	99.2721												20.9724	506	1256
1125	14322.2	52127.8		406.83	1409.72	1758.33		62.83	297.094	373.125		3853.27	1.2971	0.99875		79.2282	99.425	99.2497												20.9855	538	1293
1124	14816.7	51688.9		406.78	1381.25	1733.33		62.78	307.031	387.812		3851.34	1.29684	0.99749		80.1039	99.4093	99.2329												20.9986	509	1259
1123	14566.7	52038.9		406.73	1363.19	1925		62.73	302.266	396.094		3849.41	1.29609	0.99646		80.9826	99.3971	99.2101												21.0117	556	1287
1122	14911.1	51777.8		406.68	1429.86	1745.83		62.68	289.766	395		3847.49	1.29558	0.9963		82.1659	99.3775	99.1942												21.0249	553	1266
1121	15050	52077.8		406.63	1354.86	1712.5		62.63	308.516	388.75		3845.56	1.29547	0.99661		83.0652	99.3607	99.17												21.038	566	1307
1120	14538.9	52405.6		406.58	1384.03	1800		62.58	292.891	398.438		3843.63	1.29546	0.99684		84.2484	99.3441	99.1535												21.0511	568	1322
1119	15061.1	52294.4		406.53	1402.08	2016.67		62.53	306.328	396.094		3841.7	1.29544	0.99689		85.1528	99.3316	99.1342												21.0643	602	1282
1118	14866.7	52150		406.48	1386.11	1775		62.48	298.328	403.906		3839.77	1.29556	0.99689		86.0562	99.317	99.1109												21.0774	553	1258
1117	15077.8	52377.8		406.43	1403.47	1666.67		62.43	301.172	387		3837.84	1.29588	0.99689		87.2723	99.2958	99.0902												21.0905	577	1231
1116	15100	52072.2		406.38	1386.81	1733.33		62.38	303.438	410.938		3835.91	1.29605	0.99681		88.1942	99.2843	99.0688												21.1037	571	1282
1115	15544.4	51961.1		406.33	1354.17	1779.17		62.33	300.938	412.5		3833.99	1.2958	0.99659		89.4247	99.2653	99.0516												21.1168	507	1310
1114	15488.9	52216.7		406.28	1390.28	1883.33		62.28	283.438	405.078		3832.06	1.29541	0.99627		90.3225	99.2512	99.0266												21.1299	552	1265
1113	15127.8	51872.2		406.23	1363.89	1850		62.23	298.984	408.594		3830.13	1.29516	0.99601		91.5376	99.2287	99.0136												21.143	540	1297
1112	15072.2	52061.1		406.18	1333.33	1758.33		62.18	305.203	396.484		3828.2	1.29505	0.99594		92.4388	99.2144	98.9921												21.1562	526	1300
1111	15238.9	52455.6		406.13	1368.75	1879.17		62.13	310.359	399.609		3826.27	1.295	0.99606		93.3598	99.2002	98.9724												21.1693	558	1307
1110	15355.6	52200		406.08	1430.56	1820.83		62.08	310.359	413.281		3824.34	1.29506	0.99645		94.5888	99.1817	98.9539												21.1824	569	1279
1109	15688.9	52283.3		406.03	1395.83	1812.5		62.03	305.391	411.328		3822.41	1.29531	0.99688		95.5088	99.167	98.9342												21.1956	547	1242
1108	15477.8	52716.7		405.98	1331.94	1695.83		61.98	303.516	397.656		3820.49	1.29539	0.99668		96.7537	99.1484	98.9166												21.2087	586	1254
1107	15411.1	52538.9		405.93	1430.56	1895.83		61.93	297.047	398.438		3818.56	1.29522	0.99624		97.6876	99.1324	98.8945												21.2218	586	1280
1106	15588.9	52633.3		405.88	1409.03	1862.5		61.88	301.172	408.203		3816.63	1.29516	0.99613		98.6364	99.119	98.8755												21.235	561	1268
1105	15461.1	52944.4		405.83	1456.94	1845.83		61.83	300.547	426.562		3814.7	1.29509	0.99592		99.8941	99.1033	98.8563												21.2481	545	1277
1104	15638.9	53072.2		405.78	1386.11	1762.5		61.78	296.25	398.438		3812.77	1.29475	0.99556		100.826	99.0909	98.8419												21.2612	535	1300
1103	15500	52816.7		405.73	1391.67	1804.17		61.73	305.859	391.016		3810.84	1.29444	0.99557		102.089	99.0706	98.8244												21.2743	529	1322
1102	15594.4	52527.8		405.68	1354.86	1662.5		61.68	320.703	410.547		3808.91	1.29451	0.99605		103.042	99.0561	98.8085												21.2875	591	1313
1101	15944.4	52966.7		405.63	1381.94	1833.33		61.63	321.875	416.797		3806.99	1.29474	0.99636		104.311	99.0391	98.7925												21.3006	566	1290
1100	16205.6	53277.8		405.58	1426.39	1800		61.58	326.172	411.719		3805.06	1.2948	0.99633		105.275	99.0245	98.7687												21.3137	554	1280
1099	15566.7	53438.9		405.53	1430.56	1800		61.53	307.812	396.484		3803.13	1.29482	0.99634		106.229	99.0114	98.7578												21.3269	563	1265
1098	16238.9	53416.7		405.48	1391.67	1725		61.48	316.797	413.281		3801.2	1.29489	0.99624		107.507	98.9955	98.736												21.34	548	1267
1097	16216.7	53077.8		405.43	1384.03	1800		61.43	324.609	419.141		3799.27	1.29476	0.9959		108.489	98.9829	98.721												21.3531	551	1254
1096	16400	53322.2		405.38	1387.5	1837.5		61.38	319.531	417.969		3797.34	1.29443	0.99553		109.777	98.9625	98.7028												21.3663	535	1263
1095	15866.7	53216.7		405.33	1356.94	1712.5		61.33	317.969	419.531		3795.41	1.29414	0.9952		110.76	98.9494	98.6873												21.3794	606	1297
1094	15772.2	53350		405.28	1371.53	1795.83		61.28	330.078	444.922		3793.49	1.29399	0.99511		111.736	98.9381	98.6722												21.3925	540	1302
1093	15855.6	53544.4		405.23	1361.81	1837.5		61.23	322.656	412.109		3791.56	1.29391	0.99533		113.007	98.9242	98.6559												21.4057	560	1264
1092	16716.7	53722.2		405.18	1396.53	1908.33		61.18	317.578	422.656		3789.63	1.29385	0.99556		113.964	98.9125	98.641												21.4188	572	1267
1091	16700	53638.9		405.13	1418.06	1854.17		61.13	318.359	427.734		3787.7	1.29378	0.99557		115.24	98.8948	98.6245												21.4319	593	1315
1090	16227.8	53511.1		405.08	1429.17	1904.17		61.08	346.875	454.688		3785.77	1.29368	0.9954		116.204	98.8807	98.6136												21.445	545	1267
1089	16116.7	53711.1		405.03	1402.78	1950		61.03	328.906	437.891		3783.84	1.29357	0.99526		117.512	98.8648	98.5958												21.4582	557	1268
1088	16644.4	53955.6		404.98	1404.86	1883.33		60.98	339.062	423.047		3781.91	1.29359	0.99535		118.481	98.852	98.5822												21.4713	534	1286
1087	16461.1	53977.8		404.93	1364.58	1887.5		60.93	335.547	429.297		3779.99	1.29371	0.99537		119.455	98.8397	98.564												21.4844	542	1288
1086	16616.7	53888.9		404.88	1378.47	1783.33		60.88	326.172	420.703		3778.06	1.29362	0.99498		120.777	98.8233	98.5546												21.4976	549	1275
1085	16705.6	53777.8		404.83	1367.36	1762.5		60.83	298.047	444.531		3776.13	1.29334	0.99461		121.765	98.8118	98.5363												21.5107	524	1287
1084	16550	53972.2		404.78	1335.42	1762.5		60.78	300.391	454.688		3774.2	1.2931	0.99467		123.066	98.7969	98.5257												21.5238	546	1280
1083	16283.3	53900		404.73	1375.69	1862.5		60.73	310.547	469.141		3772.27	1.29303	0.9949		124.047	98.7853	98.5133												21.537	544	1341
1082	16872.2	53644.4		404.68	1390.97	1895.83		60.68	328.906	444.922		3770.34	1.293	0.9948		125.038	98.7751	98.4949												21.5501	556	1298
1081	16944.4	54005.6		404.63	1384.03	1779.17		60.63	323.047	450		3768.41	1.29283	0.99436		126.356	98.7585	98.4847												21.5632	576	1289
1080	16816.7	54405.6		404.58	1368.75	1829.17		60.58	348.047	458.203		3766.49	1.29255	0.99395		127.348	98.7438	98.469												21.5763	576	1307
1079	16972.2	54655.6		404.53	1404.17	1683.33		60.53	338.281	459.766		3764.56	1.29226	0.99369		128.686	98.7306	98.459												21.5895	538	1274
1078	17372.2	54294.4		404.48	1375	1808.33		60.48	332.812	472.266		3762.63	1.29205	0.99357		129.691	98.7189	98.4444												21.6026	534	1256
1077	16750	54394.4		404.43	1389.58	1779.17		60.43	316.406	434.375		3760.7	1.29193	0.99341		130.7	98.7083	98.434												21.6157	569	1282
1076	16938.9	54822.2		404.38	1327.78	1829.17		60.38	337.891	476.172		3758.77	1.29171	0.99295		132.036	98.6937	98.4215												21.6289	501	1315
1075	17105.6	54522.2		404.33	1343.06	1758.33		60.33	375	477.344		3756.84	1.29139	0.99255		133.036	98.6816	98.4091												21.642	559	1236
1074	17250	55205.6		404.28	1384.72	1770.83		60.28	338.672	461.719		3754.91	1.29125	0.99273		134.376	98.6674	98.3989												21.6551	546	1284
1073	16811.1	54800		404.23	1407.64	1787.5		60.23	333.984	462.109		3752.99	1.29146	0.99323		135.393	98.6556	98.388												21.6683	602	1310
1072	17372.2	54566.7		404.18	1377.08	1733.33		60.18	322.266	503.516		3751.06	1.2917	0.99327		136.745	98.6416	98.3787												21.6814	559	1305
1071	17611.1	54850		404.13	1427.78	1687.5		60.13	337.891	487.109		3749.13	1.29139	0.99258		137.751	98.6324	98.3668												21.6945	578	1261
1070	17844.4	54605.6		404.08	1379.17	1700		60.08	332.422	509.375		3747.2	1.29072	0.99196		138.77	98.6201	98.3536												21.7076	582	1255
1069	17811.1	55388.9		404.03	1333.33	1870.83		60.03	345.312	480.859		3745.27	1.29036	0.99164		140.132	98.6059	98.3423												21.7208	503	1264
1068	17905.6	55650		403.98	1347.22	1850		59.98	345.703	480.078		3743.34	1.29036	0.99118		141.152	98.5955	98.3338												21.7339	556	1312
1067	18194.4	55088.9		403.93	1356.94	1845.83		59.93	350	485.547		3741.42	1.29024	0.99082		142.516	98.5834	98.32												21.747	590	1331
1066	17461.1	55155.6		403.88	1384.03	1820.83		59.88	355.078	498.438		3739.49	1.28994	0.99091		143.518	98.5726	98.3119												21.7602	557	1286
1065	17600	55377.8		403.83	1361.81	1754.17		59.83	346.094	514.453		3737.56	1.28975	0.99121		144.526	98.5626	98.3017												21.7733	519	1293
1064	17288.9	55111.1		403.78	1436.11	1775		59.78	344.922	505.469		3735.63	1.28976	0.99119		145.873	98.5489	98.288												21.7864	554	1319
1063	17177.8	55438.9		403.73	1415.28	1733.33		59.73	367.188	494.141		3733.7	1.28996	0.99085		146.892	98.5383	98.2824												21.7996	578	1294
1062	17383.3	55466.7		403.68	1387.5	1858.33		59.68	336.328	501.562		3731.77	1.28999	0.99048		148.252	98.5252	98.2732												21.8127	556	1326
1061	17361.1	54927.8		403.63	1386.11	1745.83		59.63	346.875	504.297		3729.84	1.28953	0.99016		149.273	98.5159	98.2612												21.8258	565	1290
1060	17438.9	55616.7		403.58	1356.25	1762.5		59.58	344.531	495.312		3727.92	1.28884	0.98986		150.638	98.5026	98.2471												21.8389	550	1280
1059	17594.4	55611.1		403.53	1374.31	1887.5		59.53	323.047	504.297		3725.99	1.28841	0.98964		151.678	98.4933	98.2394												21.8521	545	1288
1058	17633.3	55655.6		403.48	1352.08	1900		59.48	338.281	493.359		3724.06	1.2883	0.98954		152.69	98.4838	98.2303												21.8652	532	1300
1057	17561.1	55794.4		403.43	1378.47	1791.67		59.43	329.297	505.469		3722.13	1.28832	0.98953		154.05	98.4688	98.2188												21.8783	600	1359
1056	17588.9	55461.1		403.38	1440.28	1808.33		59.38	340.234	487.109		3720.2	1.28831	0.98947		155.076	98.4617	98.2117												21.8915	561	1302
1055	17450	56072.2		403.33	1354.86	1829.17		59.33	349.609	505.469		3718.27	1.2882	0.98936		156.447	98.4491	98.2024												21.9046	579	1238
1054	17705.6	55922.2		403.28	1404.17	1779.17		59.28	353.125	496.094		3716.34	1.28815	0.98945		157.475	98.4403	98.1958												21.9177	557	1312
1053	17805.6	55216.7		403.23	1368.06	1754.17		59.23	319.922	458.984		3714.42	1.2883	0.98988		158.52	98.4314	98.186												21.9309	563	1248
1052	17811.1	55505.6		403.18	1413.89	1775		59.18	324.219	501.953		3712.49	1.28851	0.99015		159.899	98.4199	98.1796												21.944	546	1302
1051	17527.8	55588.9		403.13	1369.44	1725		59.13	344.531	509.375		3710.56	1.28832	0.98956		160.943	98.4071	98.1684												21.9571	520	1242
1050	17905.6	55250		403.08	1400	1787.5		59.08	339.062	485.156		3708.63	1.28777	0.98855		162.317	98.3984	98.1629												21.9703	531	1272
1049	17755.6	56322.2		403.03	1450.69	1720.83		59.03	319.922	502.734		3706.7	1.28727	0.98798		163.343	98.388	98.1501												21.9834	579	1272
1048	18088.9	55983.3		402.98	1431.94	1750		58.98	314.844	500		3704.77	1.28702	0.98803		164.382	98.3807	98.1427												21.9965	553	1314
1047	18077.8	55911.1		402.93	1357.64	1733.33		58.93	312.891	472.656		3702.84	1.28682	0.98809		165.751	98.3703	98.1364												22.0096	537	1254
1046	18277.8	56294.4		402.88	1368.75	1766.67		58.88	330.859	460.938		3700.92	1.28636	0.98755		166.781	98.3608	98.1273												22.0228	542	1242
1045	18461.1	56422.2		402.83	1392.36	1704.17		58.83	304.297	448.828		3698.99	1.28568	0.98669		168.164	98.3521	98.1185												22.0359	559	1291
1044	18144.4	56294.4		402.78	1390.97	1791.67		58.78	314.453	444.922		3697.06	1.28502	0.98608		169.21	98.3426	98.112												22.049	573	1251
1043	18300	56461.1		402.73	1405.56	1683.33		58.73	316.797	451.953		3695.13	1.28447	0.98576		170.596	98.335	98.1035												22.0622	583	1261
1042	18122.2	56300		402.68	1353.47	1658.33		58.68	281.641	452.344		3693.2	1.28412	0.98564		171.636	98.3238	98.0941												22.0753	543	1337
1041	18100	56516.7		402.63	1386.81	1733.33		58.63	309.766	436.328		3691.27	1.28402	0.98553		172.677	98.3161	98.0856												22.0884	571	1333
1040	18561.1	56027.8		402.58	1336.81	1850		58.58	289.844	440.625		3689.34	1.28389	0.98501		174.055	98.3077	98.0747												22.1016	558	1300
1039	18294.4	56600		402.53	1392.36	1704.17		58.53	286.328	432.422		3687.42	1.28324	0.98389		175.101	98.2998	98.0671												22.1147	549	1275
1038	18222.2	56838.9		402.48	1394.44	1720.83		58.48	280.078	430.859		3685.49	1.28201	0.98255		176.49	98.289	98.0602												22.1278	528	1308
1037	18511.1	56555.6		402.43	1395.14	1837.5		58.43	297.656	435.156		3683.56	1.28069	0.98136		177.536	98.2806	98.0528												22.1409	552	1248
1036	18500	56783.3		402.38	1393.06	1866.67		58.38	294.531	407.422		3681.63	1.27965	0.98046		178.576	98.2742	98.0465												22.1541	496	1258
1035	18266.7	56661.1		402.33	1370.83	1708.33		58.33	278.906	392.578		3679.7	1.27882	0.97978		179.98	98.2631	98.0359												22.1672	567	1300
1034	18733.3	56233.3		402.28	1368.75	1816.67		58.28	281.25	378.516		3677.77	1.27812	0.97916		181.039	98.2566	98.03												22.1803	570	1262
1033	19183.3	56705.6		402.23	1425.69	1775		58.23	273.047	385.156		3675.84	1.27738	0.97808		182.421	98.2485	98.0199												22.1935	543	1322
1032	18561.1	56983.3		402.18	1377.08	1691.67		58.18	278.906	389.844		3673.92	1.27634	0.9765		183.464	98.2406	98.0117												22.2066	540	1215
1031	18655.6	57077.8		402.13	1359.03	1787.5		58.13	269.922	364.062		3671.99	1.27531	0.97534		184.855	98.2334	98.0026												22.2197	538	1328
1030	18644.4	56944.4		402.08	1414.58	1804.17		58.08	269.141	383.203		3670.06	1.27449	0.97441		185.92	98.223	97.9962												22.2329	576	1309
1029	19144.4	57005.6		402.03	1427.08	1837.5		58.03	264.453	341.797		3668.13	1.27345	0.97292		186.973	98.2164	97.9885												22.246	619	1235
1028	19411.1	57383.3		401.98	1404.17	1791.67		57.98	255.469	359.375		3666.2	1.27224	0.97136		188.373	98.2062	97.9715												22.2591	585	1279
1027	19122.2	56616.7		401.93	1414.58	1883.33		57.93	275.781	373.828		3664.27	1.27127	0.97035		189.427	98.2004	97.962												22.2722	569	1289
1026	18527.8	57577.8		401.88	1360.42	1970.83		57.88	262.109	354.297		3662.34	1.27057	0.96969		190.83	98.1915	97.9514												22.2854	578	1305
1025	18727.8	57233.3		401.83	1420.83	1775		57.83	270.703	349.609		3660.42	1.26989	0.96901		191.903	98.1837	97.9448												22.2985	549	1293
1024	18444.4	57327.8		401.78	1388.19	1787.5		57.78	258.984	355.469		3658.49	1.26914	0.96816		192.972	98.1758	97.9282												22.3116	558	1285
1023	18472.2	57105.6		401.73	1413.19	1825		57.73	262.109	360.547		3656.56	1.26834	0.96701		194.386	98.1667	97.9189												22.3248	541	1285
1022	18611.1	57261.1		401.68	1401.39	1862.5		57.68	255.078	362.5		3654.63	1.26756	0.96579		195.456	98.1583	97.9104												22.3379	570	1263
1021	18750	57711.1		401.63	1413.89	1791.67		57.63	253.906	346.484		3652.7	1.26694	0.9651		196.893	98.149	97.8961												22.351	576	1291
1020	19177.8	57605.6		401.58	1424.31	1829.17		57.58	255.469	324.609		3650.77	1.26638	0.96448		197.965	98.1409	97.883												22.3642	554	1273
1019	19138.9	58000		401.53	1440.28	1833.33		57.53	257.031	342.578		3648.84	1.2655	0.96294		199.391	98.1316	97.8635												22.3773	565	1266
1018	19361.1	58116.7		401.48	1426.39	1808.33		57.48	258.594	340.625		3646.92	1.2644	0.96095		200.441	98.1234	97.8544												22.3904	573	1283
1017	19233.3	57938.9		401.43	1439.58	1795.83		57.43	246.094	340.625		3644.99	1.26339	0.95946		201.489	98.1173	97.8343												22.4036	544	1266
1016	19194.4	57550		401.38	1426.39	1691.67		57.38	253.906	349.609		3643.06	1.2626	0.9585		202.904	98.105	97.8179												22.4167	595	1264
1015	18983.3	57616.7		401.33	1388.19	1775		57.33	249.609	351.562		3641.13	1.26191	0.95765		203.97	98.0966	97.7968												22.4298	562	1282
1014	19011.1	57716.7		401.28	1488.89	1754.17		57.28	260.938	330.859		3639.2	1.26125	0.95668		205.389	98.0846	97.7759												22.4429	591	1275
1013	19111.1	58188.9		401.23	1461.11	1791.67		57.23	273.438	351.562		3637.27	1.26056	0.95556		206.45	98.075	97.756												22.4561	506	1263
1012	19038.9	58177.8		401.18	1449.31	1875		57.18	240.625	340.625		3635.34	1.25982	0.95435		207.506	98.0664	97.7311												22.4692	535	1317
1011	19133.3	58122.2		401.13	1480.56	1829.17		57.13	243.75	331.641		3633.42	1.25906	0.95326		208.931	98.0543	97.706												22.4823	536	1303
1010	19105.6	57938.9		401.08	1484.72	1862.5		57.08	232.031	337.5		3631.49	1.25836	0.9524		209.986	98.043	97.6776												22.4955	570	1289
1009	19383.3	58061.1		401.03	1536.11	1933.33		57.03	251.172	326.562		3629.56	1.25773	0.95121		211.397	98.0278	97.6504												22.5086	533	1344
1008	19261.1	58127.8		400.98	1488.89	1870.83		56.98	258.203	335.156		3627.63	1.25696	0.94926		212.455	98.0194	97.6108												22.5217	567	1268
1007	18988.9	58272.2		400.93	1475	1808.33		56.93	247.656	320.703		3625.7	1.25604	0.94746		213.524	98.0104	97.5835												22.5349	537	1246
1006	18772.2	57833.3		400.88	1509.03	1733.33		56.88	238.281	335.156		3623.77	1.25518	0.94638		214.949	97.9956	97.5401												22.548	530	1322
1005	18461.1	57116.7		400.83	1484.03	1737.5		56.83	247.656	334.375		3621.84	1.2546	0.94567		216.01	97.9845	97.508												22.5611	556	1243
1004	18205.6	57455.6		400.78	1509.03	1837.5		56.78	249.609	330.078		3619.92	1.25405	0.94458		217.419	97.9691	97.4715												22.5742	567	1267
1003	18711.1	58372.2		400.73	1476.39	1904.17		56.73	245.703	333.203		3617.99	1.25317	0.94275		218.498	97.9602	97.4227												22.5874	562	1259
1002	19294.4	57644.4		400.68	1500.69	1729.17		56.68	232.422	317.969		3616.06	1.25213	0.94092		219.93	97.9446	97.3851												22.6005	630	1323
1001	19155.6	57372.2		400.63	1515.28	1870.83		56.63	231.25	333.203		3614.13	1.25121	0.93953		221	97.9334	97.328												22.6136	586	1336
1000	18955.6	57594.4		400.58	1509.03	1825		56.58	244.141	332.031		3612.2	1.25042	0.93824		222.075	97.9231	97.2846												22.6268	600	1304
999	18938.9	58000		400.53	1554.17	1704.17		56.53	246.484	323.047		3610.27	1.24972	0.93688		223.52	97.9056	97.2247												22.6399	560	1311
998	19550	58783.3		400.48	1495.83	1716.67		56.48	240.234	326.562		3608.34	1.24924	0.93559		224.601	97.8918	97.1783												22.653	563	1288
997	19761.1	59177.8		400.43	1564.58	1791.67		56.43	234.375	328.125		3606.42	1.24884	0.93447		226.056	97.8776	97.1101												22.6662	538	1267
996	19883.3	59194.4		400.38	1564.58	1887.5		56.38	231.641	327.734		3604.49	1.24838	0.93355		227.108	97.8664	97.0591												22.6793	544	1265
995	19466.7	59272.2		400.33	1531.94	1800		56.33	250.391	325.781		3602.56	1.24783	0.93256		228.159	97.8499	97.0069												22.6924	553	1341
994	19716.7	59472.2		400.28	1645.14	1875		56.28	239.844	315.625		3600.63	1.24718	0.93124		229.586	97.8329	96.9295												22.7055	556	1276
993	19444.4	58172.2		400.23	1581.25	1879.17		56.23	233.984	322.266		3598.7	1.24639	0.92974		230.644	97.8213	96.8737												22.7187	554	1275
992	18866.7	58155.6		400.18	1546.53	1825		56.18	228.906	336.719		3596.77	1.24545	0.92816		232.059	97.8051	96.7953												22.7318	532	1323
991	18638.9	58300		400.13	1522.22	1858.33		56.13	238.672	339.844		3594.84	1.24435	0.92626		233.119	97.7914	96.7368												22.7449	569	1293
990	18516.7	58016.7		400.08	1509.03	1845.83		56.08	244.922	321.094		3592.92	1.24305	0.92398		234.546	97.7723	96.653												22.7581	599	1280
989	18088.9	57488.9		400.03	1576.39	1737.5		56.03	238.672	311.328		3590.99	1.24146	0.92155		235.617	97.7575	96.5871												22.7712	600	1292
988	17938.9	56994.4		399.98	1513.89	1704.17		55.98	239.844	307.422		3589.06	1.23964	0.9189		236.69	97.7454	96.5035												22.7843	582	1299
987	17705.6	56322.2		399.93	1586.11	1858.33		55.93	237.109	308.203		3587.13	1.23762	0.91562		238.113	97.7252	96.4391												22.7975	534	1316
986	17822.2	55888.9		399.88	1591.67	1816.67		55.88	225	319.531		3585.2	1.23542	0.9118		239.19	97.7097	96.3726												22.8106	546	1315
985	16983.3	55755.6		399.83	1622.22	1804.17		55.83	225	330.469		3583.27	1.23285	0.90768		240.63	97.6908	96.2814												22.8237	541	1293
984	16933.3	55422.2		399.78	1594.44	1691.67		55.78	242.188	337.5		3581.34	1.22979	0.90304		241.703	97.6745	96.2167												22.8369	560	1334
983	16672.2	55411.1		399.73	1595.83	1641.67		55.73	241.016	303.125		3579.42	1.22627	0.89775		242.779	97.6608	96.1258												22.85	587	1314
982	16416.7	55161.1		399.68	1568.06	1816.67		55.68	246.484	316.016		3577.49	1.22253	0.89205		244.219	97.6408	96.0554												22.8631	563	1309
981	16833.3	55116.7		399.63	1571.53	1741.67		55.63	228.516	302.344		3575.56	1.21879	0.88638		245.3	97.6246	95.9668												22.8762	572	1296
980	17194.4	55161.1		399.58	1588.89	1883.33		55.58	233.594	313.281		3573.63	1.21547	0.88147		246.744	97.6039	95.9009												22.8894	539	1309
979	17694.4	55966.7		399.53	1534.72	1862.5		55.53	231.25	304.297		3571.7	1.21319	0.87825		247.838	97.5859	95.8127												22.9025	583	1280
978	17900	56588.9		399.48	1556.25	1845.83		55.48	241.406	311.719		3569.77	1.2124	0.87732		249.281	97.5643	95.7438												22.9156	559	1334
977	18544.4	57616.7		399.43	1579.17	1804.17		55.43	252.734	326.172		3567.84	1.21325	0.87864		250.363	97.5477	95.6772												22.9288	573	1287
976	19238.9	59355.6		399.38	1577.78	1783.33		55.38	226.562	322.266		3565.92	1.21567	0.88189		251.455	97.5299	95.5922												22.9419	534	1295
975	20105.6	60677.8		399.33	1536.81	1804.17		55.33	238.672	305.469		3563.99	1.21906	0.88633		252.904	97.5063	95.529												22.955	577	1292
974	20711.1	61183.3		399.28	1555.56	1795.83		55.28	231.641	286.719		3562.06	1.22266	0.89111		253.972	97.4859	95.4447												22.9682	567	1318
973	20805.6	61422.2		399.23	1495.83	1850		55.23	229.688	317.578		3560.13	1.22604	0.89548		255.401	97.4623	95.3847												22.9813	531	1302
972	20622.2	59800		399.18	1556.25	1712.5		55.18	224.609	312.109		3558.2	1.22901	0.89903		256.476	97.4416	95.3051												22.9944	561	1321
971	18905.6	58394.4		399.13	1552.78	1787.5		55.13	230.469	309.375		3556.27	1.23144	0.90172		257.549	97.4208	95.2479												23.0075	490	1256
970	18400	57350		399.08	1464.58	1783.33		55.08	245.312	315.234		3554.34	1.23339	0.90368		258.988	97.3931	95.1705												23.0207	500	1294
969	17611.1	56016.7		399.03	1500	1816.67		55.03	227.344	319.531		3552.42	1.23486	0.90496		260.078	97.3755	95.114												23.0338	557	1270
968	17572.2	55494.4		398.98	1435.42	1795.83		54.98	226.562	314.062		3550.49	1.2358	0.90559		261.511	97.3452	95.0601												23.0469	604	1312
967	16527.8	55066.7		398.93	1431.25	1775		54.93	239.453	298.828		3548.56	1.23628	0.90577		262.583	97.3204	94.9861												23.0601	571	1334
966	15816.7	54394.4		398.88	1490.97	1787.5		54.88	221.875	296.875		3546.63	1.23663	0.90569		263.664	97.2999	94.9321												23.0732	596	1254
965	15727.8	53416.7		398.83	1463.19	1795.83		54.83	221.094	293.359		3544.7	1.23687	0.9054		265.098	97.2707	94.865												23.0863	543	1314
964	15200	53061.1		398.78	1438.19	1845.83		54.78	238.672	321.094		3542.77	1.23682	0.90484		266.177	97.2456	94.8123												23.0995	544	1279
963	14433.3	52111.1		398.73	1437.5	1841.67		54.73	216.797	310.156		3540.84	1.23656	0.90412		267.615	97.2126	94.7462												23.1126	576	1295
962	14450	51388.9		398.68	1429.86	1912.5		54.68	233.594	280.469		3538.92	1.2363	0.9034		268.696	97.1858	94.7												23.1257	599	1269
961	14122.2	51477.8		398.63	1461.81	1966.67		54.63	217.969	308.984		3536.99	1.23606	0.90267		270.128	97.1555	94.6361												23.1388	568	1274
960	14483.3	51272.2		398.58	1387.5	1737.5		54.58	218.359	329.688		3535.06	1.23571	0.90182		271.19	97.1302	94.5876												23.152	521	1277
959	14055.6	51438.9		398.53	1425	1716.67		54.53	210.938	303.516		3533.13	1.23536	0.90097		272.256	97.1023	94.5407												23.1651	588	1313
958	14133.3	51144.4		398.48	1397.22	1754.17		54.48	221.484	319.531		3531.2	1.23505	0.90019		273.666	97.0645	94.482												23.1782	577	1274
957	14466.7	51166.7		398.43	1361.81	1770.83		54.43	226.562	307.422		3529.27	1.23464	0.89933		274.735	97.0384	94.4392												23.1914	550	1290
956	14177.8	51422.2		398.38	1446.53	1666.67		54.38	235.547	302.344		3527.34	1.23417	0.8984		276.162	96.9995	94.3829												23.2045	540	1318
955	14044.4	50883.3		398.33	1438.89	1716.67		54.33	231.641	302.734		3525.42	1.23377	0.89756		277.223	96.9685	94.3379												23.2176	572	1315
954	14444.4	51183.3		398.28	1461.11	1850		54.28	216.016	298.047		3523.49	1.23343	0.8967		278.287	96.9442	94.2775												23.2308	560	1240
953	14144.4	51188.9		398.23	1406.25	1683.33		54.23	232.031	301.562		3521.56	1.23306	0.89574		279.729	96.9031	94.2365												23.2439	548	1289
952	14227.8	50694.4		398.18	1395.83	1637.5		54.18	237.891	307.812		3519.63	1.2327	0.89483		280.812	96.8749	94.1845												23.257	526	1299
951	14383.3	51261.1		398.13	1346.53	1766.67		54.13	223.047	300		3517.7	1.23241	0.89405		282.246	96.8332	94.1447												23.2702	503	1343
950	14016.7	50838.9		398.08	1397.92	1950		54.08	235.938	298.438		3515.77	1.23219	0.89338		283.316	96.802	94.1025												23.2833	562	1305
949	13844.4	50633.3		398.03	1440.28	1791.67		54.03	215.234	270.312		3513.84	1.232	0.89277		284.757	96.7614	94.047												23.2964	542	1263
948	14188.9	51327.8		397.98	1409.72	1854.17		53.98	213.672	289.844		3511.92	1.23171	0.89208		285.84	96.7296	94.0074												23.3095	545	1224
947	14100	51277.8		397.93	1434.72	1787.5		53.93	233.984	297.656		3509.99	1.23134	0.89128		286.91	96.698	93.9517												23.3227	518	1251
946	14405.6	51122.2		397.88	1383.33	1854.17		53.88	211.719	297.656		3508.06	1.2311	0.89059		288.331	96.6565	93.9138												23.3358	588	1257
945	14366.7	50977.8		397.83	1361.11	1979.17		53.83	219.531	298.047		3506.13	1.23106	0.89011		289.403	96.6252	93.864												23.3489	532	1257
944	13783.3	51255.6		397.78	1340.28	1862.5		53.78	232.031	298.047		3504.2	1.23107	0.88968		290.825	96.582	93.8274												23.3621	535	1247
943	14116.7	50816.7		397.73	1397.92	1850		53.73	236.719	278.906		3502.27	1.23093	0.88907		291.896	96.5494	93.7774												23.3752	563	1276
942	14250	51144.4		397.68	1415.97	1983.33		53.68	235.156	307.422		3500.34	1.23067	0.88832		292.97	96.5185	93.7373												23.3883	482	1314
941	14444.4	51083.3		397.63	1354.17	1833.33		53.63	243.359	298.438		3498.42	1.23048	0.88771		294.395	96.4754	93.702												23.4015	573	1287
940	14050	51222.2		397.58	1384.72	1783.33		53.58	212.891	290.234		3496.49	1.23042	0.88725		295.454	96.4457	93.6542												23.4146	572	1235
939	14244.4	51611.1		397.53	1405.56	1716.67		53.53	228.906	288.281		3494.56	1.23041	0.88684		296.864	96.4047	93.6218												23.4277	498	1288
938	14505.6	51600		397.48	1371.53	1745.83		53.48	219.141	316.016		3492.63	1.23043	0.88647		297.925	96.3742	93.5782												23.4408	499	1234
937	13983.3	51211.1		397.43	1370.83	1741.67		53.43	208.594	302.734		3490.7	1.23045	0.88617		299.333	96.3363	93.5464												23.454	554	1232
936	14333.3	51238.9		397.38	1390.28	1716.67		53.38	217.188	273.047		3488.77	1.23049	0.88594		300.389	96.3055	93.5051												23.4671	513	1252
935	14144.4	50900		397.33	1355.56	1758.33		53.33	219.531	289.844		3486.84	1.23051	0.88565		301.449	96.2752	93.473												23.4802	506	1206
934	14383.3	51183.3		397.28	1420.83	1666.67		53.28	233.984	302.734		3484.92	1.23048	0.88525		302.869	96.2382	93.4321												23.4934	542	1250
933	14033.3	51383.3		397.23	1456.94	1841.67		53.23	234.375	294.922		3482.99	1.23052	0.8849		303.929	96.2109	93.4018												23.5065	522	1258
932	14622.2	50866.7		397.18	1409.72	2025		53.18	232.031	306.25		3481.06	1.23065	0.8846		305.334	96.1726	93.3716												23.5196	553	1299
931	13983.3	51277.8		397.13	1445.83	1908.33		53.13	226.953	276.172		3479.13	1.23065	0.88419		306.395	96.1466	93.3367												23.5328	549	1247
930	13972.2	51005.6		397.08	1401.39	1829.17		53.08	217.969	296.484		3477.2	1.23039	0.88367		307.455	96.1178	93.3069												23.5459	543	1251
929	14111.1	50694.4		397.03	1404.17	1795.83		53.03	219.531	298.828		3475.27	1.23011	0.88312		308.876	96.0824	93.2687												23.559	539	1319
928	14238.9	50922.2		396.98	1429.86	1870.83		52.98	200.781	289.062		3473.34	1.23	0.88264		309.937	96.0565	93.2428												23.5721	509	1260
927	13894.4	51533.3		396.93	1388.89	1708.33		52.93	223.828	285.938		3471.42	1.23011	0.88235		311.354	96.0231	93.2036												23.5853	549	1262
926	14427.8	51238.9		396.88	1406.25	1762.5		52.88	198.828	294.531		3469.49	1.2303	0.88218		312.416	95.9951	93.1806												23.5984	537	1221
925	14072.2	50983.3		396.83	1415.28	1741.67		52.83	229.688	275		3467.56	1.23025	0.88174		313.474	95.9697	93.1427												23.6115	584	1268
924	14827.8	51188.9		396.78	1403.47	1779.17		52.78	210.547	298.828		3465.63	1.22982	0.88096		314.869	95.935	93.1143												23.6247	514	1264
923	14500	50916.7		396.73	1399.31	1733.33		52.73	203.125	294.531		3463.7	1.22932	0.88017		315.924	95.9109	93.0923												23.6378	559	1256
922	14527.8	51366.7		396.68	1356.94	1808.33		52.68	216.016	280.078		3461.77	1.22905	0.87959		317.344	95.8742	93.0544												23.6509	513	1302
921	14088.9	51300		396.63	1404.17	1675		52.63	215.625	298.047		3459.84	1.2289	0.87904		318.402	95.848	93.0301												23.6641	489	1275
920	14261.1	51244.4		396.58	1361.81	1720.83		52.58	223.047	301.172		3457.92	1.22871	0.87836		319.817	95.8108	92.9977												23.6772	530	1249
919	13972.2	51250		396.53	1350.69	1791.67		52.53	225.781	294.531		3455.99	1.22849	0.87771		320.876	95.784	92.974												23.6903	547	1291
918	14166.7	51394.4		396.48	1397.22	1870.83		52.48	235.547	303.516		3454.06	1.22832	0.87721		321.941	95.7591	92.9421												23.7035	494	1242
917	14605.6	50661.1		396.43	1356.25	1700		52.43	204.297	279.688		3452.13	1.22814	0.87678		323.369	95.7249	92.9139												23.7166	578	1251
916	14516.7	50900		396.38	1392.36	1833.33		52.38	219.922	278.125		3450.2	1.22795	0.8763		324.432	95.698	92.8818												23.7297	541	1281
915	14366.7	51338.9		396.33	1394.44	1854.17		52.33	210.938	283.594		3448.27	1.22778	0.87578		325.844	95.6606	92.8588												23.7428	490	1316
914	14161.1	50955.6		396.28	1390.28	1854.17		52.28	216.797	283.594		3446.34	1.2276	0.87523		326.915	95.6327	92.8325												23.756	494	1257
913	14188.9	50711.1		396.23	1445.83	1712.5		52.23	228.516	302.734		3444.42	1.22737	0.87466		327.985	95.605	92.7967												23.7691	522	1261
912	14394.4	50694.4		396.18	1428.47	1770.83		52.18	222.656	282.422		3442.49	1.22709	0.87407		329.406	95.5653	92.772												23.7822	537	1280
911	14350	51305.6		396.13	1388.19	1870.83		52.13	213.672	283.594		3440.56	1.22686	0.87352		330.476	95.5362	92.7375												23.7954	519	1274
910	14577.8	50461.1		396.08	1400	1937.5		52.08	230.469	279.688		3438.63	1.22679	0.87318		331.904	95.4977	92.7111												23.8085	530	1289
909	14127.8	50855.6		396.03	1354.86	1895.83		52.03	223.047	272.266		3436.7	1.22678	0.87289		332.98	95.4707	92.6753												23.8216	527	1268
908	14683.3	51133.3		395.98	1375	1758.33		51.98	216.797	300.391		3434.77	1.22652	0.87227		334.402	95.4316	92.6494												23.8348	536	1244
907	14605.6	51233.3		395.93	1394.44	1758.33		51.93	216.797	301.953		3432.84	1.22601	0.87137		335.474	95.4015	92.6151												23.8479	537	1293
906	13944.4	50822.2		395.88	1356.94	1670.83		51.88	242.578	302.734		3430.92	1.22553	0.87052		336.542	95.371	92.59												23.861	605	1274
905	13955.6	50816.7		395.83	1351.39	1841.67		51.83	219.922	279.688		3428.99	1.22508	0.86971		337.962	95.3284	92.5632												23.8741	543	1239
904	14627.8	51033.3		395.78	1372.22	1820.83		51.78	204.297	290.234		3427.06	1.22452	0.86882		339.019	95.2982	92.5233												23.8873	549	1275
903	14505.6	51544.4		395.73	1335.42	1850		51.73	210.547	300.391		3425.13	1.2239	0.86795		340.441	95.2546	92.497												23.9004	554	1261
902	14700	50877.8		395.68	1329.86	1791.67		51.68	228.906	299.219		3423.2	1.22333	0.86715		341.506	95.2232	92.4561												23.9135	506	1217
901	14638.9	50833.3		395.63	1357.64	1812.5		51.63	219.141	278.125		3421.27	1.22282	0.8664		342.569	95.1893	92.4307												23.9267	556	1240
900	14466.7	51161.1		395.58	1322.22	1833.33		51.58	225.391	290.625		3419.34	1.2223	0.86562		343.993	95.1454	92.3943												23.9398	549	1240
899	14316.7	50855.6		395.53	1400	1825		51.53	212.109	287.891		3417.42	1.22179	0.86483		345.041	95.1087	92.3661												23.9529	548	1195
898	14222.2	51127.8		395.48	1345.83	1795.83		51.48	221.094	292.188		3415.49	1.22143	0.86413		346.445	95.0642	92.3283												23.9661	558	1212
897	14650	51322.2		395.43	1361.11	1679.17		51.43	217.188	279.688		3413.56	1.22116	0.86352		347.5	95.0285	92.3006												23.9792	548	1255
896	14533.3	50661.1		395.38	1392.36	1845.83		51.38	213.281	277.734		3411.63	1.22079	0.8629		348.551	94.9939	92.2688												23.9923	520	1274
895	14494.4	50516.7		395.33	1403.47	1908.33		51.33	223.828	285.547		3409.7	1.2202	0.86214		349.951	94.9464	92.2312												24.0054	522	1262
894	14122.2	51038.9		395.28	1437.5	1675		51.28	225.781	277.734		3407.77	1.21948	0.86119		351.015	94.9092	92.1977												24.0186	470	1247
893	14066.7	50772.2		395.23	1375	1820.83		51.23	208.203	278.125		3405.84	1.21885	0.8602		352.432	94.8594	92.1561												24.0317	493	1202
892	13916.7	50800		395.18	1400	1925		51.18	237.109	284.766		3403.92	1.21854	0.85952		353.497	94.8206	92.1274												24.0448	546	1234
891	13733.3	50427.8		395.13	1388.89	1741.67		51.13	243.359	309.375		3401.99	1.21845	0.8591		354.913	94.7709	92.0839												24.058	503	1246
890	14088.9	51511.1		395.08	1403.47	1775		51.08	211.328	288.672		3400.06	1.21803	0.85833		355.982	94.732	92.0542												24.0711	568	1223
889	13488.9	51044.4		395.03	1399.31	1808.33		51.03	228.906	291.016		3398.13	1.21696	0.85683		357.049	94.6893	92.009												24.0842	515	1177
888	13922.2	50277.8		394.98	1363.89	1825		50.98	215.625	299.609		3396.2	1.21616	0.85575		358.475	94.6347	91.977												24.0974	533	1271
887	13844.4	50822.2		394.93	1359.03	1875		50.93	226.953	295.703		3394.27	1.2158	0.85512		359.538	94.5956	91.9508												24.1105	526	1242
886	14050	50705.6		394.88	1407.64	1770.83		50.88	227.734	304.297		3392.34	1.21559	0.85456		360.94	94.5408	91.9022												24.1236	496	1278
885	13977.8	50877.8		394.83	1444.44	1845.83		50.83	220.703	290.234		3390.42	1.2151	0.85368		361.997	94.501	91.8712												24.1367	533	1267
884	13855.6	51211.1		394.78	1404.17	1787.5		50.78	227.734	309.766		3388.49	1.21428	0.85254		363.04	94.4586	91.8281												24.1499	551	1226
883	13900	50750		394.73	1419.44	1845.83		50.73	216.797	291.016		3386.56	1.21346	0.85141		364.435	94.399	91.7946												24.163	552	1252
882	13905.6	51066.7		394.68	1391.67	1758.33		50.68	231.641	288.672		3384.63	1.21278	0.85036		365.487	94.3566	91.7461												24.1761	491	1240
881	13866.7	51233.3		394.63	1374.31	1791.67		50.63	232.422	287.5		3382.7	1.2122	0.84932		366.888	94.2989	91.7134												24.1893	523	1269
880	13677.8	50938.9		394.58	1395.14	1787.5		50.58	215.625	302.344		3380.77	1.21165	0.84835		367.93	94.2537	91.6672												24.2024	505	1261
879	13766.7	50705.6		394.53	1390.28	1908.33		50.53	223.438	311.328		3378.84	1.2111	0.84747		369.337	94.1921	91.6338												24.2155	539	1262
878	14683.3	51033.3		394.48	1390.97	1833.33		50.48	233.203	290.234		3376.92	1.21045	0.84651		370.402	94.1459	91.5977												24.2287	549	1248
877	14350	50816.7		394.43	1353.47	1854.17		50.43	232.031	277.734		3374.99	1.2097	0.84537		371.467	94.0991	91.5506												24.2418	517	1238
876	14538.9	51255.6		394.38	1392.36	1825		50.38	228.125	301.562		3373.06	1.2091	0.84437		372.876	94.0336	91.5137												24.2549	570	1288
875	14538.9	51238.9		394.33	1438.19	1779.17		50.33	242.969	294.531		3371.13	1.20878	0.84369		373.936	93.9852	91.4668												24.2681	507	1257
874	14311.1	50855.6		394.28	1418.75	1833.33		50.28	219.922	283.984		3369.2	1.20841	0.843		375.357	93.9212	91.432												24.2812	532	1237
873	14605.6	51222.2		394.23	1402.08	1833.33		50.23	242.188	285.938		3367.27	1.20763	0.84193		376.405	93.8712	91.3797												24.2943	510	1235
872	14361.1	51161.1		394.18	1360.42	1745.83		50.18	232.812	294.531		3365.34	1.20656	0.84052		377.447	93.8231	91.3422												24.3074	515	1226
871	14516.7	50655.6		394.13	1390.28	1791.67		50.13	232.812	294.141		3363.42	1.20555	0.83914		378.847	93.7544	91.2937												24.3206	532	1206
870	14383.3	51205.6		394.08	1397.92	1775		50.08	223.438	292.188		3361.49	1.20479	0.83804		379.907	93.7016	91.2608												24.3337	502	1219
869	14872.2	51127.8		394.03	1422.92	1804.17		50.03	225.781	298.828		3359.56	1.20418	0.83706		381.312	93.6296	91.2179												24.3468	523	1270
868	14627.8	50677.8		393.98	1370.14	1716.67		49.98	217.188	301.562		3357.63	1.20355	0.83598		382.352	93.5778	91.1639												24.36	501	1219
867	14883.3	50638.9		393.93	1407.64	1808.33		49.93	242.578	308.984		3355.7	1.20294	0.83491		383.748	93.5047	91.1263												24.3731	522	1265
866	14644.4	51150		393.88	1414.58	1795.83		49.88	233.203	292.969		3353.77	1.20252	0.83411		384.817	93.4505	91.0763												24.3862	530	1201
865	14594.4	50727.8		393.83	1383.33	1866.67		49.83	222.656	310.156		3351.85	1.20222	0.83353		385.865	93.3957	91.0377												24.3994	532	1248
864	14511.1	50944.4		393.78	1413.89	1816.67		49.78	233.984	310.547		3349.92	1.20173	0.83269		387.262	93.3217	90.9851												24.4125	576	1233
863	14588.9	51105.6		393.73	1374.31	1895.83		49.73	220.312	297.266		3347.99	1.20097	0.83147		388.314	93.266	90.9447												24.4256	483	1193
862	14444.4	50577.8		393.68	1366.67	1966.67		49.68	217.969	299.219		3346.06	1.20031	0.83031		389.716	93.1864	90.888												24.4387	520	1285
861	14483.3	50916.7		393.63	1336.11	1858.33		49.63	219.922	297.656		3344.13	1.19986	0.82943		390.771	93.1286	90.8492												24.4519	513	1290
860	14372.2	50727.8		393.58	1347.22	1791.67		49.58	217.578	298.438		3342.2	1.19949	0.8287		391.821	93.0676	90.8063												24.465	539	1255
859	14633.3	51238.9						49.53	225	289.453		3340.27	1.19919	0.82799		393.21	92.9854	90.745												24.4781	543	1270
858	14755.6	50733.3						49.48	222.266	315.625		3338.35	1.19883	0.82716		394.253	92.921	90.7096												24.4913	529	1278
857	14822.2	50333.3						49.43	221.875	291.016		3336.42	1.1983	0.82616		395.643	92.8343	90.6556												24.5044	507	1226
856	14450	50838.9						49.38	247.266	305.859		3334.49	1.19774	0.82519		396.683	92.7687	90.6081												24.5175	532	1230
855	14350	51088.9						49.33	234.375	285.156		3332.56	1.1973	0.82436		397.723	92.7034	90.5533												24.5307	531	1244
854	14827.8	50533.3						49.28	236.328	302.734		3330.63	1.19692	0.82359		399.11	92.6177	90.5087												24.5438	505	1247
853	14661.1	50527.8						49.23	230.859	290.234		3328.7	1.19664	0.82292		400.152	92.5469	90.4616												24.5569	507	1257
852	14333.3	50600						49.18	216.016	289.062		3326.77	1.19646	0.82234		401.543	92.4524	90.4007												24.57	543	1256
851	14100	50944.4						49.13	210.938	316.406		3324.85	1.19618	0.82161		402.582	92.3807	90.3557												24.5832	510	1259
850	14116.7	50827.8						49.08	202.734	308.203		3322.92	1.19576	0.82069		403.982	92.2828	90.2899												24.5963	502	1233
849	14572.2	50850						49.03	244.141	293.359		3320.99	1.19537	0.81979		405.026	92.2074	90.243												24.6094	500	1226
848	14572.2	50644.4						48.98	221.875	314.453		3319.06	1.19508	0.81901		406.069	92.1282	90.1816												24.6226	502	1216
847	14700	50605.6						48.93	235.156	299.609		3317.13	1.19483	0.81834		407.468	92.0224	90.1295												24.6357	546	1217
846	14994.4	50416.7						48.88	223.438	305.859		3315.2	1.1946	0.81774		408.504	91.9424	90.0654												24.6488	520	1231
845	14655.6	50338.9						48.83	232.812	317.188		3313.27	1.19443	0.81719		409.882	91.8332	90.0136												24.662	550	1305
844	14905.6	50494.4						48.78	223.047	323.047		3311.35	1.19442	0.81681		410.929	91.7485	89.9596												24.6751	528	1272
843	14083.3	50833.3						48.73	228.125	314.062		3309.42	1.1946	0.81668		411.974	91.6638	89.8884												24.6882	536	1216
842	14677.8	50566.7						48.68	239.453	301.953		3307.49	1.19478	0.81659		413.352	91.5476	89.8348												24.7014	528	1276
841	14911.1	50755.6						48.63	248.828	301.953		3305.56	1.19472	0.81619		414.396	91.4584	89.7573												24.7145	532	1291
840	14183.3	50366.7						48.58	238.672	298.438		3303.63	1.19432	0.81538		415.792	91.3404	89.6993												24.7276	510	1260
839	13994.4	50594.4						48.53	230.078	316.016		3301.7	1.19376	0.81446		416.834	91.2469	89.6194												24.7407	545	1275
838	14272.2	50561.1						48.48	221.094	305.859		3299.77	1.19339	0.81383		418.224	91.122	89.5571												24.7539	568	1263
837	14344.4	50872.2						48.43	232.031	300.781		3297.85	1.19338	0.81356		419.257	91.029	89.4749												24.767	558	1298
836	14600	50327.8						48.38	230.078	323.828		3295.92	1.19351	0.81343		420.297	90.9297	89.4081												24.7801	542	1269
835	14705.6	50044.4						48.33	241.797	328.125		3293.99	1.19355	0.81325		421.698	90.7997	89.3415												24.7933	518	1262
834	14838.9	50711.1						48.28	251.953	312.5		3292.06	1.19344	0.813		422.745	90.6983	89.2533												24.8064	529	1263
833	14461.1	50533.3						48.23	233.984	305.859		3290.13	1.19316	0.81265		424.128	90.56	89.1807												24.8195	503	1265
832	14144.4	50222.2						48.18	245.312	325.391		3288.2	1.1928	0.81225		425.16	90.4578	89.0856												24.8327	513	1276
831	14333.3	50455.6						48.13	249.609	312.891		3286.27	1.19257	0.81197		426.202	90.3535	89.0083												24.8458	531	1218
830	14216.7	50211.1						48.08	237.109	294.531		3284.35	1.19251	0.81185		427.587	90.2077	88.9039												24.8589	514	1218
829	14105.6	50683.3						48.03	246.875	316.797		3282.42	1.19248	0.81187		428.615	90.0995	88.8252												24.872	469	1245
828	14566.7	50772.2						47.98	236.719	321.875		3280.49	1.19248	0.81199		430.007	89.9519	88.7202												24.8852	525	1256
827	14350	50527.8						47.93	226.172	323.828		3278.56	1.19251	0.81216		431.044	89.8402	88.6364												24.8983	497	1236
826	14472.2	50505.6						47.88	228.516	323.438		3276.63	1.1926	0.8124		432.423	89.6948	88.5474												24.9114	579	1246
825	14677.8	50316.7						47.83	234.375	310.938		3274.7	1.19275	0.81277		433.455	89.5802	88.4319												24.9246	524	1256
824	14450	50333.3						47.78	235.156	314.062		3272.77	1.19295	0.81326		434.487	89.465	88.3384												24.9377	516	1219
823	14411.1	50355.6						47.73	241.797	305.469		3270.85	1.19304	0.81363		435.859	89.3064	88.2175												24.9508	508	1239
822	14594.4	50061.1						47.68	255.078	330.078		3268.92	1.19289	0.81369		436.893	89.1903	88.1154												24.964	516	1265
821	14333.3	50266.7						47.63	233.984	310.156		3266.99	1.19262	0.81367		438.266	89.0347	87.987												24.9771	522	1247
820	14305.6	50355.6						47.58	250.781	300.781		3265.06	1.19244	0.81388		439.299	88.9145	87.8847												24.9902	549	1268
819	14944.4	50483.3										3263.13	1.19238	0.81427		440.336	88.7953	87.7463												25.0033	545	1232
818	14333.3	50127.8										3261.2	1.19241	0.8147		441.721	88.6322	87.6405												25.0165	557	1294
817	14266.7	50177.8										3259.27	1.19245	0.81512		442.752	88.5124	87.5265												25.0296	526	1240
816	14416.7	50200										3257.35	1.19243	0.81559		444.134	88.3506	87.3785												25.0427	547	1293
815	14811.1	50766.7										3255.42	1.19238	0.81612		445.167	88.2282	87.2607												25.0559	516	1299
814	14494.4	50538.9										3253.49	1.19234	0.81662		446.19	88.1056	87.1083												25.069	518	1296
813	14338.9	50661.1										3251.56	1.1923	0.81708		447.578	87.9423	86.9886												25.0821	519	1251
812	14077.8	50255.6										3249.63	1.19235	0.81764		448.615	87.818	86.8201												25.0953	539	1269
811	14211.1	50366.7										3247.7	1.19243	0.81832		449.989	87.6532	86.6947												25.1084	543	1238
810	13766.7	50833.3										3245.77	1.19239	0.81891		451.028	87.5304	86.5153												25.1215	574	1247
809	14355.6	50355.6										3243.85	1.19221	0.81933		452.418	87.3659	86.385												25.1347	492	1253
808	14122.2	50466.7										3241.92	1.19204	0.81969		453.45	87.2421	86.2565												25.1478	564	1276
807	14161.1	50661.1										3239.99	1.19194	0.82009		454.487	87.1199	86.0738												25.1609	589	1290
806	14177.8	50344.4										3238.06	1.19195	0.82061		455.875	86.9578	85.9289												25.174	548	1280
805	14250	50838.9										3236.13	1.19211	0.82129		456.92	86.8357	85.7427												25.1872	541	1272
804	14250	50505.6										3234.2	1.19226	0.82198		458.3	86.6752	85.5965												25.2003	593	1294
803	14505.6	50655.6										3232.27	1.19215	0.82234		459.336	86.5557	85.395												25.2134	560	1258
802	13533.3	50427.8										3230.35	1.19183	0.82248		460.378	86.4353	85.2442												25.2266	531	1263
801	13855.6	50816.7										3228.42	1.19156	0.8227		461.739	86.2749	85.0444												25.2397	523	1258
800	14283.3	50316.7										3226.49	1.19142	0.82303		462.773	86.1557	84.8899												25.2528	570	1312
799	14227.8	50550										3224.56	1.19134	0.82335		464.147	86.0002	84.7328												25.266	545	1273
798	14222.2	50716.7										3222.63	1.1913	0.82366		465.174	85.8848	84.5181												25.2791	598	1303
797	14077.8	50638.9										3220.7	1.19124	0.82399		466.552	85.7323	84.3607												25.2922	554	1303
796	13822.2	49988.9										3218.77	1.19117	0.82433		467.576	85.6205	84.1433												25.3053	574	1314
795	14116.7	50355.6										3216.85	1.19107	0.8246		468.606	85.5075	83.9787												25.3185	536	1321
794	14200	50644.4										3214.92	1.19095	0.82478		469.978	85.3574	83.7576												25.3316	575	1273
793	14194.4	50755.6										3212.99	1.19083	0.82495		471.016	85.246	83.5981												25.3447	568	1277
792	14266.7	50244.4										3211.06	1.19077	0.82524		472.398	85.1009	83.3617												25.3579	525	1355
791	14255.6	50522.2										3209.13	1.19076	0.8256		473.434	84.9914	83.1953												25.371	610	1329
790	14561.1	50683.3										3207.2	1.19078	0.82589		474.471	84.8811	83.0265												25.3841	583	1321
789	14444.4	50444.4										3205.27	1.19081	0.82612		475.849	84.7398	82.7965												25.3973	591	1281
788	14088.9	50000										3203.35	1.1908	0.82635		476.891	84.6334	82.6172												25.4104	575	1334
787	14088.9	50000										3201.42	1.19071	0.82659		478.271	84.4937	82.3916												25.4235	618	1332
786	14333.3	50022.2										3199.49	1.19058	0.82681		479.317	84.3898	82.2147												25.4366	559	1299
785	14527.8	50627.8										3197.56	1.1905	0.82703		480.706	84.2528	81.9895												25.4498	582	1314
784	14455.6	50266.7										3195.63	1.19046	0.82733		481.738	84.1483	81.811												25.4629	571	1373
783	14105.6	49905.6										3193.7	1.1905	0.82774		482.781	84.045	81.5795												25.476	586	1327
782	14088.9	50472.2										3191.77	1.19062	0.8282		484.167	83.9145	81.4092												25.4892	650	1346
781	13994.4	50311.1										3189.85	1.19068	0.82857		485.2	83.8169	81.2453												25.5023	633	1353
780	14272.2	50511.1										3187.92	1.19068	0.82886		486.57	83.686	81.0184												25.5154	612	1390
779	13977.8	50633.3										3185.99	1.19069	0.8292		487.599	83.5865	80.8497												25.5286	646	1385
778	14077.8	50577.8										3184.06	1.19071	0.82966		488.643	83.4905	80.6236												25.5417	622	1409
777	14522.2	50622.2										3182.13	1.19074	0.83012		490.028	83.3621	80.4637												25.5548	616	1333
776	14166.7	50366.7										3180.2	1.19077	0.83052		491.055	83.2688	80.2459												25.568	702	1448
775	14527.8	50361.1										3178.27	1.19079	0.83087		492.433	83.144	80.0893												25.5811	627	1422
774	14566.7	50072.2										3176.35	1.19081	0.83128		493.471	83.0512	79.8785												25.5942	649	1413
773	13861.1	50100										3174.42	1.1909	0.83176		494.505	82.959	79.7181												25.6073	678	1407
772	14261.1	50377.8										3172.49	1.19101	0.83224		495.878	82.8415	79.5667												25.6205	692	1402
771	13800	50527.8										3170.56	1.1911	0.83264		496.902	82.7554	79.3683												25.6336	722	1455
770	13900	50161.1										3168.63	1.19121	0.83302		498.273	82.6415	79.2276												25.6467	707	1503
769	14166.7	50416.7										3166.7	1.19133	0.83344		499.304	82.5559	79.0378												25.6599	725	1517
768	13616.7	50372.2										3164.77	1.1914	0.83387		500.673	82.4467	78.9												25.673	708	1503
767	13844.4	50144.4										3162.85	1.1915	0.83427		501.699	82.3667	78.7167												25.6861	755	1501
766	14677.8	49794.4										3160.92	1.19165	0.83464		502.73	82.2876	78.5929												25.6993	736	1450
765	14494.4	50100										3158.99	1.19178	0.83501		504.105	82.1832	78.4228												25.7124	730	1531
764	14333.3	50072.2										3157.06	1.19197	0.83549		505.128	82.1096	78.3018												25.7255	811	1581
763	14566.7	50394.4										3155.13	1.19243	0.83618		506.49	82.0107	78.1833												25.7386	758	1495
762	14161.1	50422.2										3153.2	1.19293	0.83691		507.507	81.9385	78.0312												25.7518	808	1513
761	14038.9	50122.2										3151.27	1.19295	0.8372		508.53	81.8695	77.9206												25.7649	772	1573
760	14144.4	50244.4										3149.35	1.19262	0.83708		509.878	81.7787	77.7805												25.778	806	1556
759	13783.3	50138.9										3147.42	1.19244	0.83702		510.893	81.7103	77.674												25.7912	863	1529
758	14222.2	50505.6										3145.49	1.19248	0.83714		512.26	81.6247	77.5449												25.8043	821	1488
757	14233.3	49977.8										3143.56	1.19267	0.83746		513.292	81.5625	77.4505												25.8174	765	1576
756	14183.3	50522.2										3141.63	1.19311	0.83801		514.659	81.4823	77.3214												25.8306	863	1555
755	14272.2	50755.6										3139.7	1.19356	0.83855		515.692	81.4223	77.2374												25.8437	815	1548
754	14722.2	50627.8										3137.77	1.19362	0.83869		516.721	81.3642	77.1491												25.8568	779	1575
753	14527.8	50627.8										3135.85	1.1934	0.83852		518.095	81.2895	77.037												25.8699	816	1561
752	14005.6	50461.1										3133.92	1.19333	0.83846		519.12	81.2317	76.9606												25.8831	825	1566
751	14005.6	50005.6										3131.99	1.19353	0.83867		520.488	81.1649	76.8595												25.8962	796	1557
750	14566.7	50705.6										3130.06	1.1938	0.83895		521.512	81.1149	76.7876												25.9093	847	1527
749	14283.3	50338.9										3128.13	1.1939	0.83902		522.527	81.0627	76.6949												25.9225	790	1526
748	13827.8	50438.9										3126.2	1.1939	0.83894		523.883	80.9978	76.6298												25.9356	756	1514
747	14022.2	50650										3124.27	1.19414	0.83909		524.905	80.9517	76.5413												25.9487	748	1538
746	14616.7	50827.8										3122.35	1.19479	0.83966		526.262	80.8923	76.4776												25.9619	696	1500
745	14300	50455.6										3120.42	1.19556	0.84035		527.271	80.8473	76.4195												25.975	736	1483
744	14377.8	50883.3										3118.49	1.19607	0.84075		528.292	80.8043	76.3434												25.9881	772	1475
743	13761.1	50322.2										3116.56	1.19615	0.84067		529.656	80.7501	76.2868												26.0012	705	1454
742	14111.1	50400										3114.63	1.19583	0.84011		530.677	80.7102	76.2153												26.0144	709	1430
741	13872.2	51205.6										3112.7	1.19546	0.83948		532.029	80.6558	76.162												26.0275	674	1450
740	13838.9	50800										3110.77	1.19553	0.83929		533.051	80.6173	76.0918												26.0406	708	1437
739	13877.8	50688.9										3108.85	1.19578	0.83928		534.412	80.5694	76.0481												26.0538	689	1370
738	14455.6	50555.6										3106.92	1.19574	0.83893		535.42	80.531	75.9875												26.0669	667	1386
737	14244.4	50644.4										3104.99	1.1956	0.83844		536.425	80.4974	75.9463												26.08	683	1428
736	14194.4	50538.9										3103.06	1.19566	0.83822		537.772	80.4523	75.9046												26.0932	656	1426
735	14005.6	50433.3										3101.13	1.19591	0.83822		538.779	80.4179	75.8472												26.1063	618	1317
734	14100	50461.1										3099.2	1.19612	0.8381		540.137	80.3758	75.809												26.1194	645	1391
733	14422.2	50266.7										3097.27	1.19614	0.83774		541.14	80.3436	75.7575												26.1326	609	1333
732	14672.2	50438.9										3095.35	1.1961	0.83742		542.154	80.3128	75.722												26.1457	633	1370
731	14494.4	50405.6										3093.42	1.19632	0.83745		543.509	80.2726	75.6782												26.1588	631	1369
730	14555.6	50305.6										3091.49	1.19675	0.83767		544.52	80.2409	75.6469												26.1719	555	1335
729	14355.6	50233.3										3089.56	1.19705	0.83768		545.882	80.2011	75.6043												26.1851	570	1343
728	14255.6	50466.7										3087.63	1.19724	0.8376		546.898	80.1737	75.5747												26.1982	591	1356
727	14294.4	50888.9										3085.7	1.19752	0.83774		548.247	80.134	75.5481												26.2113	616	1328
726	14805.6	50627.8										3083.77	1.19776	0.83792		549.26	80.1051	75.5086												26.2245	585	1327
725	14883.3	50666.7										3081.85	1.19794	0.838		550.266	80.0772	75.4813												26.2376	574	1291
724	14938.9	50533.3										3079.92	1.19817	0.83811		551.608	80.044	75.4441												26.2507	611	1245
723	14377.8	50627.8										3077.99	1.19815	0.83801		552.609	80.0187	75.4185												26.2639	577	1279
722	14400	50933.3										3076.06	1.19771	0.83757		553.942	79.983	75.3832												26.277	575	1326
721	14622.2	50666.7										3074.13	1.19725	0.83715		554.949	79.9567	75.3566												26.2901	583	1287
720	14488.9	50488.9										3072.2	1.19706	0.83706		555.961	79.9327	75.3295												26.3032	565	1266
719	14311.1	50588.9										3070.27	1.19715	0.83735		557.297	79.8995	75.3066												26.3164	597	1254
718	14650	50716.7										3068.35	1.1974	0.83787		558.299	79.8749	75.2842												26.3295	572	1251
717	14933.3	50488.9										3066.42	1.19755	0.83821		559.646	79.8411	75.2549												26.3426	577	1260
716	14450	49900										3064.49	1.19744	0.83825		560.65	79.8164	75.2337												26.3558	553	1306
715	14516.7	50527.8										3062.56	1.19731	0.83834		561.991	79.7875	75.2088												26.3689	546	1252
714	14494.4	50355.6										3060.63	1.19735	0.83873		562.996	79.7632	75.1868												26.382	521	1305
713	14761.1	50755.6										3058.7	1.1975	0.83931		564.008	79.7409	75.1595												26.3952	554	1291
712	14561.1	50822.2										3056.77	1.19764	0.8399		565.355	79.711	75.1421												26.4083	540	1244
711	14500	50677.8										3054.85	1.19773	0.84041		566.359	79.6869	75.113												26.4214	513	1270
710	14755.6	50605.6										3052.92	1.19781	0.84088		567.709	79.6573	75.0931												26.4345	512	1283
709	14688.9	50783.3										3050.99	1.19781	0.84131		568.723	79.6379	75.0768												26.4477	579	1276
708	14822.2	50500										3049.06	1.19767	0.84162		569.732	79.6157	75.0549												26.4608	529	1270
707	14938.9	50472.2										3047.13	1.19745	0.84188		571.072	79.5848	75.0349												26.4739	523	1229
706	14688.9	50288.9										3045.2	1.19729	0.84222		572.073	79.561	75.0159												26.4871	554	1247
705	14572.2	50888.9										3043.27	1.19712	0.84252		573.417	79.5348	74.9995												26.5002	555	1292
704	14638.9	50461.1										3041.35	1.19672	0.84252		574.41	79.5121	74.9781												26.5133	581	1293
703	14300	50444.4										3039.42	1.19605	0.84217		575.408	79.4925	74.9573												26.5265	515	1265
702	14500	50738.9										3037.49	1.19535	0.8418		576.749	79.4676	74.9364												26.5396	554	1289
701	15033.3	50866.7										3035.56	1.19469	0.84153		577.751	79.4469	74.9201												26.5527	529	1265
700	14905.6	50594.4										3033.63	1.19377	0.84097		579.088	79.4247	74.9054												26.5659	540	1265
699	15105.6	50877.8										3031.7	1.19244	0.83993		580.099	79.4048	74.8843												26.579	498	1250
698	14838.9	50922.2										3029.77	1.19076	0.83851		581.443	79.3798	74.8701												26.5921	515	1246
697	14716.7	51405.6										3027.85	1.18869	0.83663		582.454	79.3608	74.8516												26.6052	598	1218
696	14783.3	50761.1										3025.92	1.18622	0.83417		583.46	79.3422	74.8373												26.6184	583	1249
695	14900	50866.7										3023.99	1.18318	0.83097		584.808	79.3152	74.818												26.6315	491	1263
694	15033.3	50827.8										3022.06	1.1794	0.82687		585.826	79.2988	74.8055												26.6446	537	1249
693	14527.8	50705.6										3020.13	1.17493	0.82196		587.171	79.2745	74.787												26.6578	546	1272
692	14438.9	50983.3										3018.2	1.17004	0.81643		588.18	79.257	74.7749												26.6709	518	1237
691	14700	50983.3										3016.27	1.16505	0.81065		589.189	79.2413	74.7618												26.684	509	1196
690	14872.2	51577.8										3014.35	1.16054	0.80527		590.541	79.2194	74.7456												26.6972	546	1249
689	14816.7	50794.4										3012.42	1.15737	0.80128		591.547	79.2015	74.7318												26.7103	534	1255
688	15011.1	50672.2										3010.49	1.15626	0.79958		592.888	79.1763	74.7159												26.7234	539	1251
687	14738.9	50844.4										3008.56	1.15748	0.80068		593.888	79.1635	74.708												26.7365	450	1258
686	15033.3	50950										3006.63	1.16087	0.80446		595.219	79.1458	74.6926												26.7497	478	1226
685	15461.1	50666.7										3004.7	1.16572	0.81007		596.218	79.1314	74.6799												26.7628	507	1224
684	15172.2	51177.8										3002.77	1.17094	0.81624		597.216	79.1171	74.6708												26.7759	495	1274
683	14850	51222.2										3000.85	1.17565	0.82193		598.535	79.1019	74.663												26.7891	476	1252
682	15566.7	50794.4										2998.92	1.17942	0.82655		599.525	79.0896	74.6521												26.8022	534	1254
681	15261.1	50638.9										2996.99	1.18201	0.82977		600.87	79.0714	74.646												26.8153	506	1236
680	15094.4	51488.9										2995.06	1.18337	0.83156		601.869	79.0556	74.637												26.8285	502	1248
679	15161.1	50516.7										2993.13	1.18388	0.83226		602.874	79.0408	74.6237												26.8416	525	1279
678	15261.1	50811.1										2991.2	1.18368	0.83204		604.219	79.0222	74.6138												26.8547	501	1208
677	15711.1	50827.8										2989.27	1.18276	0.83092		605.222	79.008	74.6034												26.8678	497	1233
676	15144.4	50977.8										2987.35	1.18133	0.82913		606.562	78.9918	74.5963												26.881	532	1272
675	15433.3	50900										2985.42	1.17954	0.82685		607.566	78.9811	74.5884												26.8941	508	1252
674	15022.2	50861.1										2983.49	1.17734	0.82407		608.896	78.9637	74.5787												26.9072	512	1199
673	15016.7	51255.6										2981.56	1.17462	0.82073		609.899	78.9489	74.5727												26.9204	490	1253
672	15288.9	51083.3										2979.63	1.17122	0.81665		610.896	78.9353	74.5655												26.9335	474	1242
671	14838.9	51005.6										2977.7	1.16699	0.81161		612.224	78.9221	74.5632												26.9466	497	1229
670	14955.6	51188.9										2975.77	1.16181	0.80554		613.241	78.9103	74.5541												26.9598	528	1272
669	15627.8	51288.9										2973.85	1.15554	0.79825		614.575	78.8976	74.5472												26.9729	506	1212
668	15911.1	51105.6										2971.92	1.14799	0.78947		615.591	78.8875	74.5372												26.986	551	1214
667	15627.8	51500										2969.99	1.1392	0.77923		616.599	78.8786	74.5338												26.9992	487	1252
666	15416.7	51361.1										2968.06	1.12965	0.768		617.949	78.8645	74.5255												27.0123	467	1247
665	15400	50983.3										2966.13	1.12016	0.75665		618.965	78.8554	74.5228												27.0254	516	1210
664	15677.8	50905.6										2964.2	1.11164	0.74624		620.314	78.8386	74.5176												27.0385	548	1231
663	15600	51483.3										2962.28	1.1048	0.73759		621.32	78.8289	74.5097												27.0517	517	1270
662	15433.3	51250										2960.35	1.09999	0.73116		622.315	78.8188	74.5062												27.0648	500	1253
661	15238.9	51838.9										2958.42	1.09737	0.72733		623.657	78.8021	74.4966												27.0779	556	1206
660	15527.8	51088.9										2956.49	1.09697	0.72625		624.66	78.7941	74.4933												27.0911	508	1295
659	15755.6	51400										2954.56	1.09832	0.72751		625.99	78.7825	74.4856												27.1042	490	1244
658	15522.2	51116.7										2952.63	1.1003	0.72986		626.982	78.775	74.4826												27.1173	522	1250
657	15644.4	51638.9										2950.7	1.10147	0.73162		628.308	78.7625	74.4759												27.1305	530	1210
656	15538.9	51588.9										2948.78	1.10061	0.73123		629.303	78.7536	74.4686												27.1436	505	1276
655	15705.6	51372.2										2946.85	1.09701	0.7277		630.292	78.7472	74.4637												27.1567	542	1235
654	15855.6	51222.2										2944.92	1.09053	0.72065		631.622	78.7353	74.4593												27.1698	497	1248
653	15550	51394.4										2942.99	1.08149	0.71031		632.618	78.7269	74.4566												27.183	495	1224
652	15333.3	51500										2941.06	1.07048	0.69741		633.943	78.7153	74.453												27.1961	529	1256
651	15700	50994.4										2939.13	1.05828	0.68289		634.932	78.7079	74.4516												27.2092	502	1208
650	16038.9	51205.6										2937.2	1.04575	0.66761		635.928	78.6967	74.443												27.2224	545	1245
649	16000	51416.7										2935.28	1.0336	0.65239		637.272	78.6862	74.4409												27.2355	506	1259
648	15922.2	51338.9										2933.35	1.02259	0.63824		638.277	78.6779	74.4358												27.2486	512	1251
647	15983.3	51633.3										2931.42	1.01347	0.62626		639.607	78.6661	74.4312												27.2618	541	1236
646	15805.6	51416.7										2929.49	1.00672	0.61718		640.599	78.6579	74.4261												27.2749	505	1209
645	15711.1	51933.3										2927.56	1.00266	0.6115		641.937	78.6466	74.4213												27.288	524	1217
644	15933.3	52055.6										2925.63	1.00187	0.60986		642.934	78.637	74.4209												27.3011	519	1246
643	16050	51400										2923.7	1.00478	0.61269		643.934	78.6283	74.4127												27.3143	480	1273
642	16327.8	51861.1										2921.78	1.01131	0.62003		645.265	78.618	74.407												27.3274	551	1252
641	16200	51922.2										2919.85	1.02098	0.63141		646.258	78.6087	74.4017												27.3405	529	1244
640	16133.3	51844.4										2917.92	1.03285	0.64574		647.588	78.599	74.3994												27.3537	533	1248
639	16050	51744.4										2915.99	1.04573	0.66155		648.592	78.5883	74.396												27.3668	543	1252
638	16172.2	51544.4										2914.06	1.05848	0.67751		649.588	78.5773	74.3906												27.3799	487	1218
637	16066.7	51483.3										2912.13	1.07032	0.69266		650.92	78.5693	74.3867												27.3931	514	1265
636	16350	51561.1										2910.2	1.08102	0.70644		651.922	78.5627	74.3787												27.4062	541	1177
635	16150	51566.7										2908.28	1.09067	0.71874		653.25	78.5527	74.3764												27.4193	503	1175
634	15927.8	51166.7										2906.35	1.09937	0.72978		654.258	78.5427	74.3682												27.4325	489	1238
633	16338.9	51733.3										2904.42	1.10716	0.73973		655.59	78.5289	74.3629												27.4456	526	1249
632	16350	51933.3										2902.49	1.11412	0.74863		656.586	78.5211	74.3606												27.4587	524	1257
631	16250	51577.8										2900.56	1.12046	0.75662		657.587	78.5146	74.3555												27.4718	538	1263
630	16383.3	51811.1										2898.63	1.12641	0.76393		658.92	78.5041	74.3481												27.485	487	1213
629	16183.3	52016.7										2896.7	1.13203	0.77078		659.914	78.4965	74.3438												27.4981	554	1225
628	16400	52066.7										2894.78	1.13729	0.77724		661.237	78.4862	74.3366												27.5112	532	1268
627	16538.9	51744.4										2892.85	1.1422	0.78328		662.235	78.4798	74.3316												27.5244	504	1277
626	15788.9	51783.3										2890.92	1.14679	0.78882		663.235	78.4711	74.3266												27.5375	502	1282
625	15844.4	52255.6										2888.99	1.15093	0.79377		664.568	78.4606	74.3249												27.5506	489	1184
624	16594.4	52266.7										2887.06	1.15442	0.79798		665.568	78.4513	74.3224												27.5638	573	1249
623	16377.8	52466.7										2885.13	1.157	0.80123		666.914	78.4425	74.32												27.5769	524	1242
622	16566.7	52005.6										2883.2	1.15848	0.80323		667.911	78.4345	74.3157												27.59	527	1282
621	16605.6	52233.3										2881.28	1.15877	0.8038		668.909	78.4241	74.3115												27.6031	552	1212
620	16144.4	52255.6										2879.35	1.15771	0.80282		670.237	78.4154	74.3083												27.6163	512	1242
619	16383.3	52405.6										2877.42	1.15529	0.80032		671.239	78.4065	74.3029												27.6294	509	1281
618	16827.8	52616.7										2875.49	1.15207	0.79677		672.57	78.3987	74.2973												27.6425	522	1296
617	16722.2	52172.2										2873.56	1.14885	0.79299		673.562	78.3876	74.293												27.6557	524	1242
616	16933.3	51916.7										2871.63	1.14608	0.78977		674.898	78.3797	74.2877												27.6688	509	1266
615	16844.4	51783.3										2869.7	1.14354	0.78716		675.899	78.3715	74.2836												27.6819	523	1255
614	17266.7	52022.2										2867.78	1.14008	0.78372		676.895	78.3619	74.2797												27.6951	515	1221
613	16933.3	52022.2										2865.85	1.13441	0.77757		678.235	78.3541	74.2766												27.7082	533	1244
612	16377.8	51544.4										2863.92	1.12623	0.76813		679.244	78.3457	74.2725												27.7213	509	1261
611	16527.8	52138.9										2861.99	1.11633	0.75628		680.577	78.3335	74.2621												27.7344	542	1241
610	16327.8	52427.8										2860.06	1.10592	0.74353		681.577	78.3262	74.2642												27.7476	544	1274
609	16627.8	52377.8										2858.13	1.0963	0.73145		682.586	78.319	74.2567												27.7607	496	1260
608	16755.6	52605.6										2856.2	1.08907	0.72189		683.926	78.3059	74.2482												27.7738	535	1269
607	16950	52561.1										2854.28	1.08602	0.7171		684.923	78.299	74.2448												27.787	549	1279
606	17283.3	52172.2										2852.35	1.08861	0.71912		686.263	78.2869	74.2399												27.8001	562	1221
605	17072.2	51988.9										2850.42	1.09725	0.72863		687.266	78.2801	74.2336												27.8132	565	1272
604	16788.9	52594.4										2848.49	1.11055	0.74403		688.602	78.2678	74.23												27.8264	536	1255
603	16916.7	52344.4										2846.56	1.12603	0.76228		689.605	78.2591	74.2283												27.8395	578	1306
602	17216.7	52116.7										2844.63	1.14163	0.78082		690.603	78.2521	74.2219												27.8526	536	1300
601	17050	52494.4										2842.7	1.15605	0.79799		691.918	78.2417	74.219												27.8657	567	1269
600	17250	52550										2840.78	1.16844	0.81265		692.904	78.2367	74.2113												27.8789	544	1298
599	17444.4	52761.1										2838.85	1.1783	0.82416		694.224	78.2268	74.2071												27.892	542	1313
598	17033.3	52611.1										2836.92	1.18571	0.83277		695.217	78.2181	74.2008												27.9051	580	1280
597	17477.8	52961.1										2834.99	1.19137	0.8394		696.206	78.2101	74.1967												27.9183	575	1246
596	17533.3	52661.1										2833.06	1.19607	0.84491		697.525	78.1987	74.1917												27.9314	577	1317
595	17077.8	52461.1										2831.13	1.20027	0.84971		698.518	78.1916	74.1898												27.9445	514	1283
594	17316.7	52872.2										2829.2	1.2041	0.85405		699.848	78.1839	74.1839												27.9577	564	1293
593	17772.2	52838.9										2827.28	1.20759	0.85813		700.842	78.1759	74.1778												27.9708	512	1279
592	17044.4	52700										2825.35	1.21075	0.86205		701.838	78.1668	74.1725												27.9839	580	1293
591	17572.2	53211.1										2823.42	1.21355	0.86566		703.167	78.1545	74.1663												27.9971	579	1347
590	17777.8	52700										2821.49	1.21598	0.86882		704.172	78.1433	74.1645												28.0102	586	1329
589	17411.1	52883.3										2819.56	1.21812	0.87163		705.508	78.1347	74.1623												28.0233	555	1291
588	17372.2	52938.9										2817.63	1.22001	0.87429		706.514	78.1274	74.1562												28.0364	585	1309
587	17394.4	52766.7										2815.7	1.22166	0.87683		707.855	78.1164	74.1493												28.0496	598	1274
586	17527.8	52805.6										2813.78	1.22311	0.87919		708.855	78.1062	74.1455												28.0627	571	1337
585	17372.2	53050										2811.85	1.22446	0.88138		709.868	78.0994	74.1438												28.0758	575	1318
584	17316.7	53022.2										2809.92	1.22567	0.88348		711.194	78.0864	74.1422												28.089	509	1310
583	17288.9	52761.1										2807.99	1.22671	0.88556		712.173	78.0786	74.1374												28.1021	567	1337
582	17488.9	52350										2806.06	1.22769	0.88766		713.486	78.0661	74.1318												28.1152	552	1328
581	17316.7	52766.7										2804.13	1.22866	0.88968		714.473	78.057	74.1243												28.1284	630	1267
580	17133.3	53188.9										2802.2	1.2296	0.89161		715.46	78.0489	74.1216												28.1415	630	1262
579	18311.1	52972.2										2800.28	1.23051	0.89356		716.77	78.0361	74.1169												28.1546	617	1300
578	17888.9	53038.9										2798.35	1.2314	0.89548		717.769	78.0275	74.1118												28.1677	618	1268
577	17794.4	53238.9										2796.42	1.23216	0.89719		719.108	78.0163	74.1115												28.1809	600	1300
576	17388.9	53355.6										2794.49	1.23287	0.89875		720.11	78.0058	74.1099												28.194	568	1325
575	17616.7	53238.9										2792.56	1.23361	0.90029		721.437	77.9931	74.1043												28.2071	564	1319
574	17561.1	52961.1										2790.63	1.23434	0.9018		722.442	77.9852	74.1002												28.2203	587	1288
573	17911.1	53150										2788.7	1.23494	0.90317		723.451	77.9753	74.0951												28.2334	548	1318
572	18222.2	52927.8										2786.78	1.23543	0.90434		724.775	77.962	74.0888												28.2465	565	1309
571	17738.9	52866.7										2784.85	1.2359	0.90545		725.77	77.9504	74.0847												28.2597	571	1257
570	17527.8	53100										2782.92	1.23645	0.90663		727.097	77.9356	74.0787												28.2728	611	1327
569	17655.6	52805.6										2780.99	1.23704	0.90782		728.088	77.9234	74.0745												28.2859	537	1349
568	17994.4	52955.6										2779.06	1.23762	0.90889		729.081	77.9125	74.0713												28.299	561	1286
567	17961.1	53372.2										2777.13	1.23824	0.90985		730.415	77.9007	74.063												28.3122	531	1327
566	17861.1	53416.7										2775.2	1.23884	0.91077		731.426	77.8908	74.0585												28.3253	580	1294
565	18050	53883.3										2773.28	1.23925	0.91161		732.763	77.8722	74.0549												28.3384	590	1327
564	18233.3	53838.9										2771.35	1.23953	0.91239		733.766	77.8594	74.0487												28.3516	609	1285
563	18283.3	53966.7										2769.42	1.23986	0.91315		735.11	77.846	74.041												28.3647	562	1322
562	18361.1	53905.6										2767.49	1.24019	0.91379		736.127	77.8331	74.0321												28.3778	563	1285
561	17994.4	53094.4										2765.56	1.24047	0.91432		737.135	77.8221	74.0333												28.391	578	1306
560	17066.7	52344.4										2763.63	1.24072	0.91489		738.46	77.805	74.0214												28.4041	544	1289
559	17050	52472.2										2761.7	1.24097	0.9155		739.463	77.7918	74.0219												28.4172	573	1309
558	17066.7	52522.2										2759.78	1.24122	0.91603		740.785	77.7768	74.0163												28.4304	581	1315
557	17411.1	52650										2757.85	1.2415	0.9165		741.782	77.7636	74.0014												28.4435	585	1268
556	17211.1	52850										2755.92	1.24176	0.91699		742.785	77.7486	73.9937												28.4566	569	1320
555	17277.8	53027.8										2753.99	1.24195	0.91751		744.101	77.7305	73.9893												28.4697	538	1346
554	17733.3	53327.8										2752.06	1.24219	0.91807		745.092	77.7162	73.9853												28.4829	549	1319
553	18677.8	53544.4										2750.13	1.24251	0.91867		746.42	77.7006	73.9753												28.496	548	1266
552	18750	53516.7										2748.2	1.24277	0.91919		747.411	77.6853	73.97												28.5091	541	1282
551	19244.4	54566.7										2746.28	1.24288	0.91959		748.403	77.6685	73.9581												28.5223	595	1284
550	19050	54305.6										2744.35	1.24298	0.92		749.722	77.6512	73.9523												28.5354	543	1266
549	18116.7	54461.1										2742.42	1.24311	0.9204		750.725	77.6356	73.9439												28.5485	537	1308
548	18711.1	53966.7										2740.49	1.24319	0.9207		752.059	77.6155	73.9339												28.5617	608	1277
547	18316.7	53605.6										2738.56	1.24332	0.92098		753.067	77.6005	73.9262												28.5748	599	1271
546	18011.1	53355.6										2736.63	1.24348	0.92134		754.416	77.5785	73.9171												28.5879	551	1276
545	17761.1	52933.3										2734.7	1.24357	0.92171		755.426	77.5623	73.9108												28.601	537	1272
544	17144.4	52661.1										2732.78	1.2437	0.92209		756.43	77.5453	73.8991												28.6142	538	1295
543	16850	52083.3										2730.85	1.24398	0.92251		757.769	77.5224	73.8883												28.6273	522	1331
542	16066.7	51894.4										2728.92	1.24428	0.92298		758.77	77.5052	73.8765												28.6404	583	1325
541	15827.8	50683.3										2726.99	1.24457	0.92353		760.097	77.4823	73.868												28.6536	606	1291
540	15683.3	50150										2725.06	1.24491	0.92409		761.09	77.4622	73.8573												28.6667	519	1286
539	14516.7	49788.9										2723.13	1.24519	0.92458		762.086	77.4416	73.8477												28.6798	535	1275
538	14272.2	49577.8										2721.2	1.24536	0.925		763.418	77.4195	73.8366												28.693	562	1262
537	13644.4	49011.1										2719.28	1.24556	0.92546		764.414	77.4014	73.8247												28.7061	590	1316
536	12805.6	48205.6										2717.35	1.24582	0.92598		765.747	77.3774	73.8079												28.7192	570	1323
535	12611.1	47966.7										2715.42	1.24604	0.92645		766.744	77.3576	73.7946												28.7323	588	1295
534	12383.3	47861.1										2713.49	1.24625	0.9269		768.087	77.3302	73.7848												28.7455	538	1318
533	12611.1	48488.9										2711.56	1.24651	0.92739		769.087	77.3102	73.768												28.7586	542	1297
532	13300	48994.4										2709.63	1.24677	0.92788		770.081	77.2908	73.7574												28.7717	572	1253
531	14994.4	51366.7										2707.7	1.24702	0.92834		771.423	77.2644	73.7458												28.7849	586	1254
530	19200	56327.8										2705.78	1.2473	0.9288		772.426	77.2423	73.7271												28.798	527	1297
529	28633.3	66561.1										2703.85	1.24754	0.92925		773.757	77.2166	73.7171												28.8111	557	1304
528	41211.1	80127.8										2701.92	1.24772	0.92967		774.756	77.1948	73.6979												28.8243	542	1269
527	46100	83527.8										2699.99	1.24787	0.93007		775.753	77.172	73.6848												28.8374	519	1294
526	33633.3	68655.6										2698.06	1.24802	0.93042		777.082	77.1455	73.6667												28.8505	541	1321
525	18388.9	53411.1										2696.13	1.24817	0.93075		778.089	77.1249	73.6564												28.8637	555	1286
524	12877.8	48733.3										2694.2	1.24831	0.93109		779.415	77.0953	73.6352												28.8768	613	1283
523	12366.7	47344.4										2692.28	1.24843	0.93142		780.415	77.0746	73.6217												28.8899	568	1339
522	11911.1	46983.3										2690.35	1.2485	0.93167		781.743	77.0463	73.6069												28.903	566	1334
521	11427.8	46505.6										2688.42	1.24859	0.93194		782.743	77.0229	73.589												28.9162	565	1290
520	11527.8	46938.9										2686.49	1.24875	0.9323		783.748	77.0009	73.5743												28.9293	542	1318
519	12072.2	46900										2684.56	1.24892	0.93266		785.074	76.9754	73.5527												28.9424	584	1319
518	12061.1	46672.2										2682.63	1.24907	0.93294		786.069	76.9536	73.537												28.9556	558	1328
517	11450	46516.7										2680.7	1.24921	0.93323		787.401	76.9226	73.5147												28.9687	564	1294
516	11755.6	46700										2678.78	1.24937	0.93356		788.398	76.8979	73.5022												28.9818	582	1270
515	11650	46738.9										2676.85	1.24953	0.93388		789.39	76.8778	73.489												28.995	587	1367
514	11705.6	47283.3										2674.92	1.24969	0.93417		790.722	76.8483	73.4677												29.0081	565	1287
513	11794.4	46888.9										2672.99	1.24978	0.93439		791.724	76.8258	73.4518												29.0212	533	1278
512	11755.6	46783.3										2671.06	1.24982	0.93461		793.058	76.7956	73.4294												29.0343	569	1227
511	11344.4	46877.8										2669.13	1.24996	0.93496		794.057	76.7726	73.4152												29.0475	589	1318
510	11588.9	47044.4										2667.2	1.25016	0.93533		795.061	76.7529	73.3944												29.0606	560	1275
509	11511.1	46816.7										2665.28	1.25038	0.93563		796.4	76.7219	73.3766												29.0737	540	1287
508	12016.7	46766.7										2663.35	1.25063	0.936		797.389	76.7002	73.3566												29.0869	550	1293
507	11888.9	46850										2661.42	1.2509	0.93651		798.708	76.6722	73.3411												29.1	534	1268
506	11694.4	47122.2										2659.49	1.25114	0.93698		799.705	76.6503	73.3252												29.1131	572	1295
505	11827.8	47133.3										2657.56	1.25139	0.93735		801.037	76.6213	73.3039												29.1263	564	1280
504	11783.3	47027.8										2655.63	1.25164	0.93771		802.034	76.5987	73.2895												29.1394	494	1306
503	11816.7	46566.7										2653.7	1.25182	0.9381		803.027	76.5773	73.2708												29.1525	545	1306
502	11755.6	46644.4										2651.78	1.25203	0.93849		804.361	76.5456	73.2564												29.1656	564	1267
501	11916.7	47383.3										2649.85	1.25229	0.93886		805.357	76.5252	73.2339												29.1788	570	1285
500	12200	47188.9										2647.92	1.25253	0.9392		806.686	76.4977	73.2199												29.1919	580	1314
499	12066.7	47072.2										2645.99	1.25271	0.93955		807.684	76.4763	73.1944												29.205	594	1292
498	12216.7	47127.8										2644.06	1.25286	0.93993		808.684	76.4558	73.1755												29.2182	552	1343
497	12366.7	47344.4										2642.13	1.25299	0.94027		810.018	76.4287	73.1614												29.2313	517	1319
496	11922.2	47138.9										2640.2	1.25314	0.94053		811.015	76.4066	73.1416												29.2444	546	1292
495	12183.3	47583.3										2638.28	1.25334	0.94081		812.338	76.3798	73.1266												29.2576	548	1234
494	12311.1	47527.8										2636.35	1.25352	0.94116		813.337	76.3604	73.1048												29.2707	611	1287
493	12633.3	47916.7										2634.42	1.25365	0.94151		814.668	76.3303	73.0949												29.2838	541	1282
492	12366.7	47516.7										2632.49	1.25382	0.94178		815.658	76.3104	73.0808												29.297	540	1248
491	12233.3	47761.1										2630.56	1.25401	0.94204		816.646	76.2873	73.0679												29.3101	552	1306
490	12622.2	47527.8										2628.63	1.25416	0.94236		817.983	76.2613	73.0502												29.3232	571	1284
489	12388.9	47383.3										2626.7	1.25431	0.94273		818.982	76.243	73.0377												29.3363	539	1262
488	11705.6	47294.4										2624.78	1.25447	0.94305		820.305	76.2145	73.0253												29.3495	524	1259
487	12033.3	47316.7										2622.85	1.25462	0.94332		821.302	76.1939	73.0045												29.3626	530	1296
486	12277.8	47572.2										2620.92	1.25482	0.94366		822.309	76.1765	72.9905												29.3757	512	1225
485	12144.4	47655.6										2618.99	1.25509	0.94408		823.64	76.1528	72.9763												29.3889	499	1261
484	12205.6	47350										2617.06	1.25532	0.94446		824.637	76.134	72.9627												29.402	513	1272
483	12294.4	47261.1										2615.13	1.25547	0.94475		825.966	76.1108	72.9486												29.4151	540	1326
482	12483.3	47155.6										2613.2	1.25557	0.94504		826.973	76.0929	72.9385												29.4283	542	1293
481	12850	47205.6										2611.28	1.25569	0.94537		828.311	76.0679	72.9213												29.4414	529	1268
480	12405.6	47166.7										2609.35	1.25585	0.94568		829.309	76.0503	72.9099												29.4545	538	1265
479	12205.6	47550										2607.42	1.25604	0.94591		830.323	76.0314	72.9024												29.4676	571	1302
478	12538.9	47388.9										2605.49	1.25618	0.94613		831.656	76.0062	72.8904												29.4808	550	1225
477	12516.7	47666.7										2603.56	1.25627	0.94639		832.667	75.9902	72.8809												29.4939	563	1255
476	12427.8	47705.6										2601.63	1.25633	0.94664		834.013	75.9686	72.8684												29.507	507	1278
475	12372.2	47983.3										2599.7	1.25642	0.94685		835.019	75.9539	72.8623												29.5202	541	1263
474	12566.7	47638.9										2597.78	1.25656	0.9471		836.02	75.937	72.8521												29.5333	546	1277
473	12238.9	47633.3										2595.85	1.25668	0.94737		837.36	75.912	72.8433												29.5464	543	1286
472	12094.4	47394.4										2593.92	1.25677	0.94762		838.368	75.898	72.8331												29.5596	533	1284
471	12655.6	47677.8										2591.99	1.25684	0.9478		839.703	75.8772	72.824												29.5727	551	1294
470	12394.4	47805.6										2590.06	1.25692	0.94794		840.706	75.8631	72.8195												29.5858	551	1265
469	12588.9	47800										2588.13	1.25702	0.94812		841.711	75.849	72.8087												29.5989	509	1264
468	12244.4	47405.6										2586.2	1.25708	0.94834		843.049	75.8285	72.7988												29.6121	531	1295
467	12350	47477.8										2584.28	1.25713	0.94858		844.053	75.8132	72.7917												29.6252	540	1274
466	12622.2	47688.9										2582.35	1.25722	0.94875		845.389	75.7948	72.7868												29.6383	534	1226
465	12077.8	47450										2580.42	1.25732	0.94887		846.398	75.7816	72.781												29.6515	551	1225
464	12472.2	47244.4										2578.49	1.25744	0.94909		847.734	75.763	72.7743												29.6646	561	1252
463	12122.2	47366.7										2576.56	1.25754	0.94938		848.74	75.7489	72.7618												29.6777	552	1296
462	12616.7	47972.2										2574.63	1.25759	0.94953		849.74	75.7352	72.7554												29.6909	588	1289
461	13000	47305.6										2572.7	1.25761	0.94959		851.076	75.7161	72.7501												29.704	521	1277
460	12783.3	47516.7										2570.78	1.25766	0.94972		852.082	75.7048	72.7395												29.7171	515	1268
459	12994.4	47850										2568.85	1.25772	0.9499		853.427	75.689	72.731												29.7302	547	1316
458	12561.1	48188.9										2566.92	1.25774	0.95003		854.422	75.6762	72.7294												29.7434	570	1279
457	12505.6	48188.9										2564.99	1.2578	0.95017		855.422	75.6652	72.7251												29.7565	487	1246
456	12727.8	47555.6										2563.06	1.25789	0.95032		856.768	75.6474	72.7204												29.7696	557	1250
455	12805.6	47916.7										2561.13	1.25794	0.95048		857.773	75.6366	72.7177												29.7828	518	1248
454	12966.7	48127.8										2559.21	1.25799	0.95066		859.107	75.6197	72.7098												29.7959	533	1274
453	12900	48000										2557.28	1.25808	0.95078		860.11	75.6088	72.7059												29.809	544	1272
452	12766.7	47777.8										2555.35	1.25809	0.9508		861.444	75.5932	72.7043												29.8222	567	1281
451	12500	47722.2										2553.42	1.25806	0.95084		862.447	75.5806	72.701												29.8353	532	1288
450	12255.6	47500										2551.49	1.25811	0.95101		863.447	75.5724	72.7011												29.8484	551	1257
449	12244.4	47694.4										2549.56	1.25816	0.95116		864.772	75.5576	72.7												29.8616	555	1253
448	12305.6	47466.7										2547.63	1.25813	0.9512		865.771	75.5477	72.6972												29.8747	547	1260
447	12683.3	47205.6										2545.71	1.25816	0.95129		867.102	75.5342	72.694												29.8878	471	1297
446	12605.6	47450										2543.78	1.25825	0.95149		868.099	75.5251	72.6909												29.9009	550	1240
445	12550	47472.2										2541.85	1.25829	0.95161		869.103	75.5158	72.6848												29.9141	559	1241
444	12472.2	47600										2539.92	1.25827	0.95164		870.427	75.5007	72.6835												29.9272	555	1310
443	12427.8	47472.2										2537.99	1.25825	0.95163		871.424	75.4899	72.685												29.9403	539	1261
442	12322.2	47522.2										2536.06	1.25821	0.95163		872.749	75.4807	72.6776												29.9535	541	1318
441	12477.8	48044.4										2534.13	1.25815	0.95166		873.746	75.473	72.6772												29.9666	521	1295
440	12583.3	47772.2										2532.21	1.25815	0.9517		874.745	75.4647	72.6845												29.9797	508	1277
439	12894.4	48672.2										2530.28	1.25817	0.95174		876.082	75.4512	72.6863												29.9929	562	1263
438	14261.1	50116.7										2528.35	1.25818	0.95185		877.087	75.444	72.6872												30.006	546	1286
437	15800	51461.1										2526.42	1.25818	0.95202		878.425	75.4342	72.6862												30.0191	554	1271
436	17911.1	53305.6										2524.49	1.25815	0.95212		879.428	75.4259	72.6869												30.0322	545	1264
435	18138.9	53505.6										2522.56	1.25812	0.95213		880.767	75.4139	72.6836												30.0454	549	1288
434	17066.7	52277.8										2520.63	1.25816	0.95219		881.769	75.4068	72.6787												30.0585	555	1253
433	14711.1	50266.7										2518.71	1.25822	0.95234		882.774	75.3979	72.6855												30.0716	506	1270
432	13455.6	48605.6										2516.78	1.2582	0.95248		884.118	75.388	72.6867												30.0848	560	1305
431	12533.3	47461.1										2514.85	1.25816	0.95258		885.143	75.3817	72.6842												30.0979	560	1248
430	11700	46833.3										2512.92	1.25815	0.95259		886.49	75.3747	72.6872												30.111	531	1267
429	11772.2	46777.8										2510.99	1.25812	0.95259		887.493	75.3667	72.6916												30.1242	482	1297
428	11561.1	46683.3										2509.06	1.25809	0.95271		888.502	75.3564	72.6957												30.1373	551	1280
427	11405.6	46383.3										2507.13	1.25813	0.95289		889.847	75.346	72.6967												30.1504	571	1310
426	11411.1	47000										2505.21	1.25817	0.95295		890.847	75.3429	72.6993												30.1635	566	1308
425	11516.7	46422.2										2503.28	1.25815	0.95291		892.192	75.3342	72.7005												30.1767	560	1315
424	11261.1	46511.1										2501.35	1.2581	0.95298		893.206	75.3261	72.7011												30.1898	573	1370
423	11450	46361.1										2499.42	1.25805	0.95314		894.561	75.3188	72.7081												30.2029	567	1305
422	11338.9	46361.1										2497.49	1.25798	0.95322		895.568	75.3123	72.7122												30.2161	543	1276
421	11111.1	46150										2495.56	1.25792	0.95319		896.574	75.3048	72.7103												30.2292	530	1278
420	11627.8	46994.4										2493.63	1.2579	0.95321		897.918	75.3008	72.7109												30.2423	605	1328
419	11066.7	46755.6										2491.71	1.2579	0.95335		898.925	75.2928	72.7137												30.2555	555	1304
418	11244.4	46305.6										2489.78	1.25794	0.95353		900.271	75.2858	72.7214												30.2686	582	1293
417	11411.1	46655.6										2487.85	1.25801	0.95361		901.275	75.2818	72.723												30.2817	538	1318
416	11266.7	46711.1										2485.92	1.25801	0.9536		902.272	75.274	72.7245												30.2949	552	1281
415	10983.3	46716.7										2483.99	1.25794	0.95367		903.618	75.2686	72.7244												30.308	594	1295
414	11411.1	47366.7										2482.06	1.25791	0.95392		904.625	75.2666	72.7268												30.3211	601	1299
413	11283.3	46800										2480.13	1.2579	0.95409		905.962	75.2623	72.7311												30.3342	521	1298
412	11261.1	46561.1										2478.21	1.25787	0.95407		906.967	75.2599	72.7365												30.3474	604	1341
411	10894.4	46433.3										2476.28	1.25783	0.95405		908.32	75.2525	72.7381												30.3605	521	1314
410	11366.7	46672.2										2474.35	1.25778	0.95416		909.331	75.2491	72.7414												30.3736	552	1296
409	11077.8	46600										2472.42	1.25772	0.95432		910.336	75.2464	72.749												30.3868	581	1322
408	10966.7	46766.7										2470.49	1.25772	0.95439		911.69	75.2423	72.7519												30.3999	575	1327
407	11044.4	46566.7										2468.56	1.25777	0.9544		912.698	75.2407	72.7534												30.413	611	1282
406	11116.7	46266.7										2466.63	1.2578	0.95451		914.031	75.2343	72.7545												30.4262	563	1344
405	11400	46261.1										2464.71	1.2578	0.95473		915.038	75.2304	72.7585												30.4393	568	1332
404	11766.7	46866.7										2462.78	1.25782	0.95488		916.054	75.23	72.7631												30.4524	597	1314
403	11500	46605.6										2460.85	1.2578	0.95487		917.394	75.2275	72.7673												30.4655	616	1331
402	11383.3	47011.1										2458.92	1.25775	0.95487		918.405	75.2258	72.7714												30.4787	528	1327
401	10888.9	47088.9										2456.99	1.25774	0.95503		919.757	75.2205	72.7756												30.4918	602	1335
400	11572.2	46694.4										2455.06	1.25774	0.95522		920.764	75.2183	72.7799												30.5049	593	1333
399	11766.7	46422.2										2453.13	1.25773	0.9553		921.778	75.2185	72.7811												30.5181	588	1316
398	11744.4	47127.8										2451.21	1.25776	0.95535		923.131	75.2194	72.783												30.5312	590	1326
397	11961.1	46416.7										2449.28	1.25779	0.95552		924.141	75.2177	72.7904												30.5443	594	1329
396	12261.1	46800										2447.35	1.25779	0.95576		925.495	75.2164	72.7914												30.5575	588	1319
395	12505.6	46583.3										2445.42	1.2578	0.95593		926.521	75.2177	72.7936												30.5706	582	1321
394	11583.3	47133.3										2443.49	1.25782	0.95594		927.868	75.2168	72.7999												30.5837	612	1349
393	11422.2	47011.1										2441.56	1.25779	0.95594		928.884	75.2146	72.8044												30.5968	626	1339
392	11538.9	46822.2										2439.63	1.25776	0.95611		929.905	75.2095	72.8048												30.61	604	1326
391	11427.8	46866.7										2437.71	1.2578	0.95635		931.255	75.2111	72.815												30.6231	631	1339
390	11511.1	47100										2435.78	1.25782	0.95642		932.262	75.2115	72.8191												30.6362	647	1369
389	11350	47194.4										2433.85	1.25778	0.95643		933.609	75.2094	72.8235												30.6494	586	1302
388	11244.4	47111.1										2431.92	1.25776	0.95657		934.617	75.2059	72.8292												30.6625	609	1336
387	11488.9	47138.9										2429.99	1.2578	0.95682		935.622	75.2056	72.8298												30.6756	661	1377
386	11627.8	47038.9										2428.06	1.25783	0.95698		936.97	75.2033	72.8388												30.6888	606	1349
385	12005.6	47288.9										2426.13	1.25786	0.95703		937.988	75.2007	72.8416												30.7019	629	1413
384	12100	47561.1										2424.21	1.2579	0.95708		939.348	75.2004	72.8473												30.715	606	1386
383	11966.7	47588.9										2422.28	1.25795	0.95721		940.362	75.2	72.8488												30.7282	641	1431
382	11933.3	47688.9										2420.35	1.25797	0.95739		941.719	75.2029	72.8543												30.7413	614	1363
381	11883.3	47916.7										2418.42	1.25798	0.95753		942.735	75.2024	72.8598												30.7544	652	1328
380	11750	47544.4										2416.49	1.25799	0.95761		943.742	75.2018	72.8617												30.7675	654	1394
379	11750	47455.6										2414.56	1.258	0.95769		945.089	75.2048	72.8628												30.7807	634	1377
378	12044.4	47327.8										2412.63	1.25799	0.95777		946.095	75.204	72.8677												30.7938	664	1378
377	12133.3	46800										2410.71	1.25799	0.95787		947.439	75.205	72.872												30.8069	636	1410
376	11666.7	46866.7										2408.78	1.258	0.95799		948.448	75.206	72.8748												30.8201	610	1427
375	11616.7	46877.8										2406.85	1.25801	0.9581		949.461	75.2062	72.8788												30.8332	642	1360
374	11650	46638.9										2404.92	1.25803	0.95818		950.817	75.2062	72.8822												30.8463	634	1413
373	11122.2	46483.3										2402.99	1.25804	0.9583		951.834	75.2064	72.882												30.8595	666	1460
372	11022.2	46294.4										2401.06	1.25804	0.95846		953.189	75.2103	72.8876												30.8726	626	1376
371	11144.4	46961.1										2399.13	1.25783	0.95834		954.209	75.2113	72.8892												30.8857	614	1424
370	11322.2	46872.2										2397.21	1.25787	0.95841		955.573	75.2117	72.896												30.8988	695	1406
369	11661.1	47300										2395.28	1.25808	0.95865		956.595	75.2107	72.9013												30.912	649	1422
368	11916.7	47511.1										2393.35	1.2583	0.95896		957.613	75.2113	72.899												30.9251	706	1470
367	12788.9	47805.6										2391.42	1.2585	0.95931		958.981	75.2141	72.9042												30.9382	712	1428
366	12355.6	47461.1										2389.49	1.25872	0.95963		960.005	75.2168	72.9102												30.9514	682	1370
365	12027.8	47494.4										2387.56	1.25895	0.9599		961.361	75.2136	72.9119												30.9645	678	1427
364	11505.6	47138.9										2385.63	1.25914	0.96016		962.386	75.2159	72.9158												30.9776	731	1473
363	11377.8	46727.8										2383.71	1.25928	0.96045		963.409	75.2164	72.9201												30.9908	734	1466
362	12005.6	46994.4										2381.78	1.25928	0.96063		964.776	75.2198	72.9249												31.0039	683	1410
361	11694.4	47000										2379.85	1.25894	0.96039		965.803	75.2193	72.9281												31.017	674	1468
360	11327.8	46844.4										2377.92	1.25824	0.95979		967.186	75.2201	72.9305												31.0301	648	1447
359	11033.3	46644.4										2375.99	1.25746	0.95919		968.214	75.2225	72.9329												31.0433	756	1442
358	11022.2	46288.9										2374.06	1.2571	0.95901		969.24	75.2214	72.9314												31.0564	700	1497
357	9894.44	45711.1										2372.13	1.25743	0.95933		970.621	75.2247	72.9415												31.0695	747	1459
356	10194.4	46138.9										2370.21	1.25821	0.95993		971.653	75.2223	72.9444												31.0827	776	1465
355	10133.3	46150										2368.28	1.25899	0.96054		973.028	75.2231	72.9467												31.0958	780	1430
354	9872.22	45522.2										2366.35	1.25954	0.961		974.06	75.2242	72.9476												31.1089	706	1495
353	9944.44	45038.9										2364.42	1.25967	0.96113		975.422	75.2283	72.9533												31.1221	746	1525
352	9711.11	45094.4										2362.49	1.25967	0.96102		976.438	75.2296	72.9574												31.1352	709	1564
351	9344.44	45716.7										2360.56	1.25968	0.96083		977.46	75.2303	72.9606												31.1483	804	1562
350	9922.22	45766.7										2358.63	1.25941	0.96063		978.828	75.2297	72.9618												31.1615	794	1477
349	12250	48911.1										2356.71	1.25886	0.96046		979.847	75.2334	72.9677												31.1746	754	1493
348	16144.4	53177.8										2354.78	1.25834	0.96018		981.217	75.2345	72.9705												31.1877	792	1485
347	19727.8	56883.3										2352.85	1.25813	0.95957		982.241	75.2341	72.9735												31.2008	733	1538
346	19633.3	56383.3										2350.92	1.25851	0.95909		983.275	75.2344	72.9755												31.214	799	1543
345	20544.4	58344.4										2348.99	1.25856	0.95907		984.636	75.2368	72.9782												31.2271	830	1582
344	27427.8	66150										2347.06	1.25762	0.95927		985.659	75.2367	72.9777												31.2402	823	1601
343	28411.1	65788.9										2345.13	1.25684	0.95946		987.041	75.2391	72.986												31.2534	844	1557
342	18011.1	53527.8										2343.21	1.25713	0.95969		988.077	75.2406	72.9891												31.2665	798	1599
341	9088.89	44933.3										2341.28	1.25774	0.95991		989.446	75.2431	72.993												31.2796	816	1632
340	7372.22	42550										2339.35	1.25818	0.96019		990.477	75.2453	72.9928												31.2928	825	1646
339	6755.56	41533.3										2337.42	1.25837	0.96036		991.512	75.2467	72.9945												31.3059	913	1667
338	6516.67	41655.6										2335.49	1.25831	0.96035		992.894	75.2505	72.9962												31.319	861	1630
337	6511.11	41661.1										2333.56	1.25812	0.96026		993.928	75.2523	72.9972												31.3321	844	1557
336	6616.67	41605.6										2331.63	1.25788	0.96018		995.304	75.2546	73.0004												31.3453	908	1607
335	6427.78	41544.4										2329.71	1.25758	0.96008		996.336	75.2557	73.0068												31.3584	918	1648
334	6611.11	41572.2										2327.78	1.2572	0.95977		997.373	75.2569	73.0098												31.3715	874	1609
333	6694.44	41694.4										2325.85	1.25673	0.95925		998.756	75.2599	73.0096												31.3847	892	1664
332	6594.44	41761.1										2323.92	1.25635	0.95895		999.785	75.2618	73.0069												31.3978	873	1603
331	6372.22	41933.3										2321.99	1.25614	0.95906		1001.16	75.2635	73.0073												31.4109	883	1670
330	6716.67	41877.8										2320.06	1.25605	0.95922		1002.2	75.2674	73.0083												31.4241	904	1702
329	6627.78	41988.9										2318.13	1.25615	0.95928		1003.58	75.2698	73.0102												31.4372	862	1656
328	6644.44	41866.7										2316.21	1.25624	0.95929		1004.62	75.2698	73.0139												31.4503	901	1691
327	6550	41600										2314.28	1.25618	0.9594		1005.66	75.2703	73.0169												31.4634	900	1660
326	6605.56	41922.2										2312.35	1.2562	0.9597		1007.05	75.2719	73.0187												31.4766	917	1737
325	6800	42105.6										2310.42	1.2564	0.96004		1008.08	75.273	73.0194												31.4897	1007	1728
324	6516.67	41677.8										2308.49	1.25664	0.96025		1009.47	75.2736	73.0216												31.5028	1020	1760
323	6816.67	41883.3										2306.56	1.25693	0.96054		1010.51	75.2752	73.0262												31.516	953	1786
322	6611.11	41922.2										2304.63	1.25727	0.96101		1011.55	75.277	73.0258												31.5291	974	1734
321	6877.78	41588.9										2302.71	1.25752	0.96136		1012.93	75.2778	73.0264												31.5422	948	1744
320	7100	42322.2										2300.78	1.25764	0.96144		1013.97	75.2788	73.0287												31.5554	1032	1709
319	7244.44	42161.1										2298.85	1.25781	0.96152		1015.35	75.2827	73.0283												31.5685	984	1764
318	7283.33	42338.9										2296.92	1.25797	0.96175		1016.39	75.2835	73.0272												31.5816	962	1762
317	7150	42194.4										2294.99	1.25802	0.962		1017.43	75.2845	73.0274												31.5947	1018	1725
316	6961.11	42155.6										2293.06	1.25806	0.96213		1018.83	75.2812	73.0298												31.6079	1068	1775
315	7027.78	42350										2291.13	1.2581	0.96211		1019.87	75.2805	73.0272												31.621	1082	1781
314	7144.44	42577.8										2289.21	1.25812	0.96211		1021.26	75.2831	73.0235												31.6341	997	1780
313	6911.11	42044.4										2287.28	1.2582	0.96231		1022.31	75.285	73.024												31.6473	1059	1781
312	7177.78	42300										2285.35	1.25832	0.96258		1023.69	75.2851	73.0237												31.6604	1051	1860
311	7016.67	42255.6										2283.42	1.25835	0.96264		1024.71	75.2818	73.0232												31.6735	1037	1850
310	7283.33	42377.8										2281.49	1.25837	0.96257		1025.75	75.2848	73.0232												31.6867	1083	1857
309	6855.56	42122.2										2279.56	1.25846	0.96271		1027.13	75.2848	73.0251												31.6998	1090	1820
308	7033.33	42233.3										2277.63	1.25855	0.963		1028.16	75.286	73.0236												31.7129	1036	1827
307	7522.22	42072.2										2275.71	1.25863	0.96317		1029.54	75.2875	73.0212												31.7261	1044	1797
306	7561.11	42605.6										2273.78	1.25874	0.96323		1030.58	75.2877	73.0159												31.7392	1050	1870
305	7500	42677.8										2271.85	1.25879	0.96329		1031.61	75.289	73.0121												31.7523	1109	1864
304	7400	42683.3										2269.92	1.25874	0.96338		1033	75.2911	73.0126												31.7654	1035	1802
303	7361.11	43077.8										2267.99	1.25874	0.96347		1034.04	75.2901	73.0121												31.7786	1059	1924
302	7605.56	42938.9										2266.06	1.25881	0.96348		1035.43	75.2922	73.0104												31.7917	1104	1914
301	7672.22	42844.4										2264.13	1.25885	0.96342		1036.48	75.2922	73.0091												31.8048	1169	1858
300	7955.56	42716.7										2262.21	1.25882	0.96347		1037.86	75.2915	73.0076												31.818	1089	1852
299	7750	42638.9										2260.28	1.25878	0.9636		1038.92	75.2915	73.007												31.8311	1103	1841
298	7177.78	42800										2258.35	1.25869	0.96361		1039.97	75.29	73.0046												31.8442	1076	1898
297	6911.11	42411.1										2256.42	1.25861	0.9635		1041.36	75.291	73.0029												31.8574	1131	1930
296	6911.11	42200										2254.49	1.25861	0.96349		1042.41	75.2878	72.9985												31.8705	1143	1930
295	6311.11	41711.1										2252.56	1.25863	0.96358		1043.82	75.287	72.9987												31.8836	1057	1927
294	6222.22	41666.7										2250.63	1.25852	0.96357		1044.87	75.2879	72.9958												31.8967	1043	1889
293	5827.78	41038.9										2248.71	1.25818	0.96325		1045.92	75.2873	72.9918												31.9099	1123	1833
292	5322.22	41272.2										2246.78	1.2583	0.96336		1047.31	75.2861	72.9889												31.923	1123	1828
291	5433.33	40994.4										2244.85	1.25839	0.96347		1048.35	75.2846	72.9873												31.9361	1159	1910
290	5283.33	40705.6										2242.92	1.25847	0.96362		1049.73	75.2847	72.9844												31.9493	1118	1906
289	5238.89	41033.3										2240.99	1.25851	0.96372		1050.78	75.2841	72.9844												31.9624	1095	1929
288	5133.33	40727.8										2239.06	1.25851	0.96374		1051.82	75.2826	72.9822												31.9755	1069	1931
287	5327.78	41166.7										2237.13	1.25851	0.96377		1053.21	75.2785	72.9797												31.9887	1108	1896
286	6277.78	42072.2										2235.21	1.25853	0.96384		1054.26	75.2781	72.9838												32.0018	1121	1938
285	7455.56	43127.8										2233.28	1.25852	0.96387		1055.65	75.2798	72.9833												32.0149	1184	1861
284	9800	45238.9										2231.35	1.25852	0.96389		1056.69	75.2785	72.9789												32.028	1136	1825
283	15716.7	50600										2229.42	1.25855	0.96392		1058.09	75.2774	72.9766												32.0412	1171	1874
282	26505.6	58350										2227.49	1.25854	0.96386		1059.12	75.2763	72.9736												32.0543	1072	1878
281	30405.6	59883.3										2225.56	1.25849	0.96375		1060.16	75.2715	72.9705												32.0674	1109	1924
280	19100	50294.4										2223.63	1.25847	0.96376		1061.56	75.2668	72.9707												32.0806	1098	1881
279	7911.11	42572.2										2221.71	1.25844	0.96377		1062.59	75.2636	72.9715												32.0937	1115	1904
278	4311.11	40361.1										2219.78	1.25836	0.96367		1063.97	75.2588	72.9697												32.1068	1101	1876
277	4161.11	39966.7										2217.85	1.25831	0.96357		1065.02	75.2518	72.9673												32.12	1139	1780
276	3905.56	39650										2215.92	1.25828	0.96352		1066.06	75.2472	72.9666												32.1331	1104	1822
275	4166.67	39611.1										2213.99	1.25821	0.96351		1067.46	75.2406	72.9643												32.1462	1091	1843
274	3688.89	39627.8										2212.06	1.25813	0.96346		1068.51	75.2331	72.963												32.1594	1098	1843
273	3927.78	39577.8										2210.13	1.25803	0.96332		1069.91	75.2256	72.9551												32.1725	1101	1831
272	4072.22	39322.2										2208.21	1.25792	0.96314		1070.95	75.2174	72.9567												32.1856	1112	1891
271	4077.78	39455.6										2206.28	1.25785	0.9631		1072.36	75.2054	72.9552												32.1987	1061	1843
270	3950	39544.4										2204.35	1.25781	0.96315		1073.42	75.1939	72.9519												32.2119	1059	1847
269	3677.78	39500										2202.42	1.25772	0.96305		1074.47	75.1847	72.9484												32.225	1106	1801
268	3600	39488.9										2200.49	1.25763	0.96286		1075.89	75.1742	72.9448												32.2381	1141	1825
267	3655.56	39505.6										2198.56	1.25756	0.96278		1076.95	75.1656	72.9422												32.2513	1054	1839
266	3777.78	39772.2										2196.63	1.25748	0.96278		1078.36	75.1554	72.943												32.2644	1088	1838
265	3994.44	39922.2										2194.71	1.25739	0.96267		1079.42	75.1459	72.9434												32.2775	1083	1815
264	4005.56	39694.4										2192.78	1.25731	0.96246		1080.48	75.1375	72.9406												32.2907	1070	1755
263	3805.56	39311.1										2190.85	1.25717	0.96227		1081.91	75.1241	72.9426												32.3038	985	1852
262	3644.44	39700										2188.92	1.25698	0.96219		1082.97	75.1165	72.9422												32.3169	1092	1788
261	3700	39811.1										2186.99	1.25688	0.96217		1084.39	75.1064	72.9412												32.33	1054	1831
260	3961.11	39850										2185.06	1.25685	0.96208		1085.45	75.0993	72.9389												32.3432	1008	1729
259	4211.11	39811.1										2183.13	1.25678	0.96189		1086.88	75.0888	72.9418												32.3563	985	1723
258	4350	39938.9										2181.21	1.25668	0.96178		1087.94	75.0821	72.9369												32.3694	1012	1715
257	4166.67	39744.4										2179.28	1.25656	0.96176		1089.02	75.0737	72.9345												32.3826	1041	1713
256	4094.44	39961.1										2177.35	1.25644	0.96162		1090.45	75.0638	72.9329												32.3957	990	1779
255	4122.22	39983.3										2175.42	1.25632	0.96133		1091.53	75.0537	72.932												32.4088	957	1722
254	4222.22	39711.1										2173.49	1.25621	0.96114		1092.96	75.0433	72.9293												32.422	924	1725
253	3916.67	40038.9										2171.56	1.25607	0.96109		1094.02	75.0401	72.9224												32.4351	949	1657
252	4022.22	39750										2169.64	1.25591	0.96098		1095.08	75.0342	72.9211												32.4482	957	1687
251	3716.67	39566.7										2167.71	1.25576	0.96069		1096.49	75.0247	72.9177												32.4613	933	1738
250	4083.33	39744.4										2165.78	1.25559	0.96035		1097.55	75.0167	72.9148												32.4745	945	1687
249	3922.22	39788.9										2163.85	1.25539	0.96012		1098.94	75.0089	72.9122												32.4876	935	1693
248	4016.67	39800										2161.92	1.25527	0.96003		1099.99	75.0023	72.9109												32.5007	920	1657
247	4127.78	39655.6										2159.99	1.25516	0.95989		1101.04	74.9959	72.9138												32.5139	927	1675
246	3938.89	40111.1										2158.06	1.25499	0.95959		1102.44	74.9891	72.9131												32.527	875	1708
245	3988.89	39927.8										2156.14	1.2548	0.95932		1103.49	74.9829	72.9105												32.5401	915	1616
244	4066.67	39705.6										2154.21	1.25461	0.9592		1104.89	74.9758	72.9044												32.5533	905	1643
243	4055.56	39927.8										2152.28	1.25446	0.95909		1105.95	74.9716	72.9053												32.5664	904	1668
242	3972.22	40011.1										2150.35	1.25437	0.95888		1107.36	74.967	72.8988												32.5795	848	1655
241	3894.44	40066.7										2148.42	1.25431	0.95865		1108.43	74.9631	72.894												32.5927	877	1621
240	3988.89	39911.1										2146.49	1.25423	0.95855		1109.49	74.9575	72.8956												32.6058	892	1650
239	4088.89	39755.6										2144.56	1.25416	0.95854		1110.92	74.9523	72.8936												32.6189	915	1612
238	4333.33	39805.6										2142.64	1.25408	0.95847		1111.97	74.949	72.8934												32.632	875	1654
237	4105.56	39922.2										2140.71	1.25396	0.95833		1113.38	74.9456	72.8876												32.6452	864	1634
236	3872.22	40011.1										2138.78	1.2539	0.95827		1114.43	74.9427	72.8842												32.6583	889	1542
235	3950	40016.7										2136.85	1.25387	0.95833		1115.49	74.9389	72.882												32.6714	897	1585
234	4033.33	39616.7										2134.92	1.2538	0.95832		1116.9	74.9345	72.8837												32.6846	853	1574
233	4172.22	39844.4										2132.99	1.25375	0.95824		1117.96	74.9331	72.8806												32.6977	837	1584
232	4005.56	39933.3										2131.06	1.25374	0.95818		1119.38	74.9345	72.8758												32.7108	832	1580
231	4144.44	40161.1										2129.14	1.25366	0.95817		1120.45	74.9333	72.8726												32.724	840	1614
230	4211.11	40366.7										2127.21	1.25358	0.95816		1121.87	74.9332	72.8669												32.7371	804	1653
229	4005.56	40350										2125.28	1.25359	0.95814		1122.93	74.9314	72.867												32.7502	829	1649
228	4100	40405.6										2123.35	1.25361	0.95811		1124	74.9325	72.8613												32.7633	804	1626
227	4183.33	39944.4										2121.42	1.2536	0.95813		1125.41	74.9312	72.8591												32.7765	864	1579
226	4200	40077.8										2119.49	1.2536	0.95818		1126.47	74.9297	72.8557												32.7896	835	1580
225	4133.33	40211.1										2117.56	1.25352	0.95813		1127.89	74.928	72.8528												32.8027	812	1604
224	4338.89	40194.4										2115.64	1.25335	0.95797		1128.96	74.9274	72.8519												32.8159	855	1565
223	4238.89	40005.6										2113.71	1.25328	0.9579		1130.04	74.927	72.8479												32.829	831	1540
222	4350	40205.6										2111.78	1.25329	0.95795		1131.47	74.9226	72.845												32.8421	778	1510
221	4183.33	40055.6										2109.85	1.2532	0.95794		1132.55	74.9224	72.8395												32.8553	785	1596
220	3950	40111.1										2107.92	1.2531	0.95786		1133.99	74.925	72.8381												32.8684	813	1539
219	3844.44	40050										2105.99	1.25307	0.95779		1135.07	74.9274	72.8386												32.8815	846	1549
218	3888.89	40100										2104.06	1.25298	0.95768		1136.52	74.9255	72.8375												32.8946	841	1559
217	4094.44	40166.7										2102.14	1.25284	0.95756		1137.6	74.9245	72.8403												32.9078	872	1545
216	3938.89	39822.2										2100.21	1.25274	0.95744		1138.68	74.9251	72.8392												32.9209	812	1557
215	4100	40011.1										2098.28	1.25257	0.95718		1140.12	74.926	72.8351												32.934	795	1598
214	3911.11	39894.4										2096.35	1.25236	0.95691		1141.2	74.9257	72.8351												32.9472	775	1499
213	4072.22	40083.3										2094.42	1.25217	0.95671		1142.63	74.9245	72.8317												32.9603	778	1552
212	4266.67	40000										2092.49	1.25197	0.95649		1143.7	74.9241	72.833												32.9734	776	1608
211	4038.89	39888.9										2090.56	1.25173	0.95621		1144.76	74.9245	72.8296												32.9866	795	1496
210	3883.33	39977.8										2088.64	1.25154	0.95597		1146.19	74.9251	72.8305												32.9997	817	1539
209	4411.11	40272.2										2086.71	1.25139	0.95576		1147.26	74.9245	72.8325												33.0128	774	1567
208	4272.22	40555.6										2084.78	1.25118	0.9555		1148.69	74.9245	72.8298												33.026	763	1579
207	4394.44	39805.6										2082.85	1.25097	0.95528		1149.77	74.9241	72.8277												33.0391	764	1504
206	4350	39894.4										2080.92	1.2508	0.95507		1150.84	74.9266	72.8296												33.0522	765	1491
205	4283.33	40122.2										2078.99	1.25059	0.95484		1152.26	74.9273	72.8322												33.0653	755	1526
204	4277.78	40022.2										2077.06	1.25043	0.95471		1153.33	74.9261	72.8321												33.0785	738	1466
203	4177.78	40083.3										2075.14	1.25041	0.95477		1154.76	74.9297	72.8329												33.0916	728	1513
202	4050	40033.3										2073.21	1.25042	0.95484		1155.83	74.9302	72.8325												33.1047	753	1458
201	4027.78	40038.9										2071.28	1.25043	0.95488		1157.25	74.9307	72.8339												33.1179	749	1439
200	3744.44	39944.4										2069.35	1.25051	0.95501		1158.31	74.9296	72.8328												33.131	713	1472
199	3661.11	39811.1										2067.42	1.25057	0.9552		1159.38	74.9306	72.8344												33.1441	730	1503
198	3800	39700										2065.49	1.25057	0.95534		1160.79	74.9327	72.8377												33.1573	728	1443
197	3633.33	39727.8										2063.56	1.25063	0.95542		1161.85	74.9331	72.834												33.1704	702	1455
196	3761.11	39594.4										2061.64	1.2507	0.95546		1163.28	74.9324	72.8376												33.1835	726	1483
195	3738.89	39550										2059.71	1.25066	0.95551		1164.34	74.9334	72.842												33.1966	699	1462
194	3666.67	39316.7										2057.78	1.25065	0.95565		1165.41	74.933	72.8406												33.2098	670	1467
193	3544.44	39544.4										2055.85	1.25072	0.95576		1166.83	74.9351	72.8423												33.2229	736	1469
192	3783.33	39716.7										2053.92	1.25072	0.9557		1167.9	74.9351	72.8475												33.236	728	1477
191	3961.11	39861.1										2051.99	1.25068	0.95566		1169.32	74.9361	72.8536												33.2492	667	1455
190	4300	40433.3										2050.06	1.25065	0.95573		1170.39	74.9371	72.8527												33.2623	711	1422
189	5288.89	41338.9										2048.14	1.25055	0.95574		1171.81	74.9364	72.8601												33.2754	646	1419
188	6316.67	42844.4										2046.21	1.25044	0.95564		1172.88	74.9394	72.8625												33.2886	686	1423
187	7572.22	43950										2044.28	1.25044	0.95556		1173.96	74.9408	72.8678												33.3017	639	1411
186	6966.67	43561.1										2042.35	1.25041	0.95558		1175.39	74.9427	72.8677												33.3148	683	1422
185	5844.44	42288.9										2040.42	1.25032	0.95564		1176.47	74.9428	72.8731												33.3279	657	1395
184	4816.67	41438.9										2038.49	1.25027	0.95565		1177.9	74.9415	72.8793												33.3411	647	1437
183	4611.11	41300										2036.56	1.25022	0.95552		1178.98	74.9413	72.8809												33.3542	707	1406
182	4194.44	40966.7										2034.64	1.25009	0.95536		1180.06	74.9424	72.8839												33.3673	695	1386
181	4116.67	40655.6										2032.71	1.24998	0.95538		1181.49	74.9436	72.8874												33.3805	631	1362
180	3733.33	40388.9										2030.78	1.24988	0.95541		1182.58	74.9435	72.8904												33.3936	597	1410
179	3933.33	40255.6										2028.85	1.2497	0.95516		1184.02	74.945	72.8967												33.4067	664	1384
178	3833.33	40022.2										2026.92	1.2495	0.95481		1185.09	74.9458	72.8982												33.4199	667	1382
177	3705.56	39666.7										2024.99	1.24934	0.95465		1186.52	74.9481	72.8996												33.433	614	1432
176	3383.33	39316.7										2023.06	1.24913	0.95456																33.4461	638	1363
175	3183.33	39055.6										2021.14	1.24888	0.95432																33.4592	657	1355
174	3238.89	38811.1										2019.21	1.24867	0.95396																33.4724	622	1435
173	3177.78	38838.9										2017.28	1.24842	0.95359																33.4855	602	1384
172	3144.44	38583.3										2015.35	1.24808	0.95333																33.4986	658	1340
171	3344.44	38661.1										2013.42	1.24777	0.95311																33.5118	678	1375
170	3366.67	38822.2										2011.49	1.24744	0.95267																33.5249	650	1390
169	3188.89	39000										2009.56	1.24703	0.95205																33.538	665	1412
168	3555.56	38983.3										2007.64	1.24669	0.95162																33.5512	618	1355
167	3433.33	39127.8										2005.71	1.24645	0.95144																33.5643	625	1343
166	3372.22	39011.1										2003.78	1.24624	0.95121																33.5774	630	1379
165	3072.22	39183.3										2001.85	1.24607	0.95085																33.5906	634	1407
164	3261.11	39066.7										1999.92	1.24596	0.95063																33.6037	647	1352
163	3261.11	39011.1										1997.99	1.24585	0.95065																33.6168	623	1344
162	3205.56	39111.1										1996.06	1.24574	0.95074																33.6299	618	1365
161	3261.11	38733.3										1994.14	1.24568	0.95068																33.6431	627	1338
160	3316.67	38950										1992.21	1.24569	0.9505																33.6562	656	1298
159	3100	38744.4										1990.28	1.24571	0.95049																33.6693	595	1382
158	2911.11	38550										1988.35	1.24581	0.95078																33.6825	664	1350
157	3127.78	38433.3										1986.42	1.24601	0.95113																33.6956	628	1346
156	2994.44	38400										1984.49	1.2463	0.95142																33.7087	640	1351
155	3066.67	38394.4										1982.56	1.24672	0.95196																33.7219	631	1366
154	3233.33	38222.2										1980.64	1.24725	0.95288																33.735	662	1325
153	3144.44	38416.7										1978.71	1.24784	0.95389																33.7481	604	1376
152	3333.33	38555.6										1976.78	1.24844	0.95469																33.7612	635	1355
151	3366.67	38544.4										1974.85	1.24898	0.95531																33.7744	657	1366
150	3200	38661.1										1972.92	1.24944	0.95597																33.7875	635	1349
149	3355.56	38633.3										1970.99	1.24984	0.95675																33.8006	622	1381
148	3288.89	38716.7										1969.06	1.25018	0.95742																33.8138	612	1342
147	3150	38538.9										1967.14	1.25041	0.95772																33.8269	617	1399
146	3072.22	38355.6										1965.21	1.25064	0.95791																33.84	619	1376
145	2983.33	38083.3										1963.28	1.25088	0.95832																33.8532	600	1349
144	2822.22	38172.2										1961.35	1.25106	0.95881																33.8663	633	1326
143	2850	38205.6										1959.42	1.25118	0.95907																33.8794	607	1401
142	2650	38294.4										1957.49	1.25132	0.95913																33.8925	631	1327
141	2661.11	38311.1										1955.56	1.25141	0.95922																33.9057	633	1351
140	2372.22	38066.7										1953.64	1.2514	0.95942																33.9188	595	1351
139	2377.78	37783.3										1951.71	1.25139	0.95957																33.9319	609	1383
138	2511.11	37877.8										1949.78	1.25138	0.95952																33.9451	633	1381
137	2116.67	37788.9										1947.85	1.25135	0.95941																33.9582	592	1374
136	2266.67	37811.1										1945.92	1.25132	0.95948																33.9713	605	1378
135	2227.78	37761.1										1943.99	1.25129	0.95967																33.9845	628	1350
134	2294.44	37788.9										1942.06	1.25118	0.95962																33.9976	594	1329
133	2688.89	38561.1										1940.14	1.25107	0.95934																34.0107	657	1339
132	3761.11	39972.2										1938.21	1.25099	0.95919																34.0239	583	1398
131	6011.11	42677.8										1936.28	1.2509	0.95928																34.037	597	1359
130	8172.22	44477.8										1934.35	1.25079	0.95936																34.0501	589	1354
129	7400	43288.9										1932.42	1.25068	0.95921																34.0632	559	1345
128	4644.44	40077.8										1930.49	1.25057	0.95892																34.0764	612	1352
127	2738.89	38055.6										1928.56	1.2504	0.95876																34.0895	624	1342
126	2322.22	37477.8										1926.64	1.25022	0.95879																34.1026	626	1337
125	2211.11	37366.7										1924.71	1.25005	0.95875																34.1158	615	1302
124	1922.22	37300										1922.78	1.24986	0.95848																34.1289	590	1336
123	2116.67	37294.4										1920.85	1.24969	0.95818																34.142	612	1337
122	1988.89	37183.3										1918.92	1.24962	0.95815																34.1552	615	1300
121	1950	37305.6										1916.99	1.24956	0.9582																34.1683	659	1321
120	2061.11	37372.2										1915.06	1.24941	0.95805																34.1814	572	1330
119	2005.56	37377.8										1913.14	1.2493	0.95781																34.1945	614	1373
118	2050	37205.6										1911.21	1.24922	0.95769																34.2077	560	1314
117	2083.33	37338.9										1909.28	1.24912	0.95775																34.2208	598	1336
116	2050	37450										1907.35	1.24898	0.95773																34.2339	548	1357
115	2105.56	37227.8										1905.42	1.24885	0.95749																34.2471	617	1311
114	2083.33	37361.1										1903.49	1.24867	0.95716																34.2602	565	1301
113	2155.56	37433.3										1901.56	1.2485	0.957																34.2733	570	1262
112	2027.78	37533.3										1899.64	1.24839	0.95706																34.2865	564	1303
111	2133.33	37327.8										1897.71	1.24825	0.95699																34.2996	566	1292
110	1977.78	37283.3										1895.78	1.24804	0.95663																34.3127	538	1283
109	2200	37388.9										1893.85	1.24781	0.95626																34.3258	590	1252
108	2211.11	37344.4										1891.92	1.24767	0.95625																34.339	538	1259
107	2088.89	37394.4										1889.99	1.24756	0.95631																34.3521	517	1275
106	2088.89	37200										1888.06	1.24739	0.95597																34.3652	529	1285
105	2316.67	37350										1886.14	1.24719	0.95551																34.3784	544	1265
104	2127.78	37488.9										1884.21	1.24699	0.95532																34.3915	570	1262
103	2233.33	37344.4										1882.28	1.24678	0.95533																34.4046	543	1253
102	2211.11	37327.8										1880.35	1.24662	0.95524																34.4178	518	1221
101	2161.11	37333.3										1878.42	1.24648	0.95491																34.4309	549	1318
100	2216.67	37550										1876.49	1.24626	0.95452																34.444	511	1283
99	2244.44	37583.3										1874.56	1.24602	0.95438																34.4572	520	1269
98	2011.11	37433.3										1872.64	1.24583	0.95445																34.4703	516	1268
97	2305.56	37400										1870.71	1.24569	0.95437																34.4834	512	1227
96	2233.33	37172.2										1868.78	1.24559	0.95397																34.4965	527	1252
95	2222.22	37488.9										1866.85	1.24546	0.95359																34.5097	528	1238
94	2344.44	37483.3										1864.92	1.24522	0.9535																34.5228	519	1211
93	2177.78	37644.4										1862.99	1.24492	0.95338																34.5359	489	1226
92	2055.56	37527.8										1861.06	1.2447	0.95303																34.5491	490	1256
91	2300	37472.2										1859.14	1.24454	0.95267																34.5622	459	1238
90	2200	37594.4										1857.21	1.24434	0.95252																34.5753	485	1249
89	2400	37444.4										1855.28	1.24414	0.95248																34.5885	491	1203
88	2250	37288.9										1853.35	1.24396	0.95225																34.6016	517	1187
87	2238.89	37438.9										1851.42	1.24369	0.95173																34.6147	474	1236
86	2066.67	37622.2										1849.49	1.24339	0.95134																34.6278	522	1233
85	2138.89	37372.2										1847.56	1.2432	0.95136																34.641	504	1220
84	2094.44	37422.2										1845.64	1.2431	0.95139																34.6541	484	1232
83	2277.78	37522.2										1843.71	1.24293	0.95095																34.6672	487	1234
82	2433.33	37600										1841.78	1.24261	0.95028																34.6804	493	1251
81	2494.44	37483.3										1839.85	1.24224	0.9499																34.6935	481	1165
80	2544.44	37572.2										1837.92	1.24192	0.94973																34.7066	509	1184
79	2522.22	37738.9										1835.99	1.24168	0.94945																34.7198	484	1227
78	2350	37694.4										1834.06	1.24151	0.94908																34.7329	483	1190
77	2288.89	37800										1832.14	1.24138	0.94885																34.746	462	1199
76	2477.78	37716.7										1830.21	1.24126	0.94878																34.7591	494	1197
75	2300	37438.9										1828.28	1.24101	0.94853																34.7723	468	1199
74	2438.89	37372.2										1826.35	1.24059	0.94798																34.7854	489	1220
73	2138.89	37433.3										1824.42	1.24021	0.94738																34.7985	461	1201
72	2122.22	37405.6										1822.49	1.23995	0.94706																34.8117	467	1242
71	2255.56	37222.2										1820.56	1.23969	0.94688																34.8248	485	1165
70	2283.33	37533.3										1818.64	1.23939	0.94653																34.8379	447	1128
69	2327.78	37455.6										1816.71	1.23915	0.94606																34.8511	457	1192
68	2338.89	37461.1										1814.78	1.23891	0.94567																34.8642	462	1172
67	2183.33	37516.7										1812.85	1.23859	0.94537																34.8773	442	1124
66	2188.89	37777.8										1810.92	1.23831	0.94508																34.8905	463	1188
65	2194.44	37677.8										1808.99	1.23804	0.94463																34.9036	462	1176
64	2161.11	37711.1										1807.06	1.23765	0.94401																34.9167	472	1123
63	2155.56	37494.4										1805.14	1.23719	0.94347																34.9298	455	1173
62	2444.44	37733.3										1803.21	1.23678	0.94306																34.943	476	1185
61	2494.44	37777.8										1801.28	1.23644	0.94262																34.9561	474	1186
60	2738.89	38211.1										1799.35	1.23617	0.94206																34.9692	479	1231
59	2822.22	38094.4										1797.42	1.23593	0.94159																34.9824	481	1208
58	2772.22	38416.7										1795.49	1.2357	0.94132																34.9955	463	1188
57	2766.67	38716.7										1793.56	1.23547	0.94108																35.0086	464	1213
56	2844.44	38444.4										1791.64	1.23516	0.94054																35.0218	432	1167
55	2772.22	38100										1789.71	1.23464	0.93965																35.0349	432	1212
54	2377.78	37938.9										1787.78	1.23394	0.93872																35.048	445	1207
53	2144.44	37538.9										1785.85	1.23335	0.93803																35.0611	479	1188
52	2038.89	37266.7										1783.92	1.23303	0.9376																35.0743	471	1177
51	2105.56	37194.4										1781.99	1.23277	0.93714																35.0874	462	1185
50	1855.56	37233.3										1780.06	1.23236	0.93647																35.1005	473	1140
49	1872.22	37105.6										1778.14	1.23193	0.93583																35.1137	441	1149
48	2016.67	37361.1										1776.21	1.23164	0.93548																35.1268	494	1160
47	1961.11	37283.3										1774.28	1.23151	0.9353																35.1399	429	1212
46	2105.56	37227.8										1772.35	1.23134	0.9348																35.1531	427	1201
45	2277.78	37350										1770.42	1.23054	0.93352																35.1662	461	1170
44	2188.89	37683.3										1768.49	1.22938	0.93202																35.1793	436	1178
43	2488.89	38216.7										1766.57	1.22864	0.93119																35.1924	461	1175
42	3116.67	39088.9										1764.64	1.22833	0.93078																35.2056	474	1175
41	4111.11	39422.2										1762.71	1.22792	0.93009																35.2187	429	1167
40	3800	39427.8										1760.78	1.22723	0.92899																35.2318	491	1135
39	3005.56	38250										1758.85	1.22639	0.92782																35.245	476	1193
38	2211.11	37444.4										1756.92	1.22547	0.9266																35.2581	462	1198
37	1833.33	37127.8										1754.99	1.22446	0.92518																35.2712	447	1189
36	1638.89	36966.7										1753.07	1.22342	0.92363																35.2844	461	1203
35	1555.56	36688.9										1751.14	1.22233	0.92193																35.2975	453	1146
34	1494.44	36588.9										1749.21	1.22113	0.92001																35.3106	482	1189
33	1355.56	36572.2										1747.28	1.21975	0.91783																35.3238	445	1177
32	1444.44	36405.6										1745.35	1.2183	0.91547																35.3369	460	1210
31	1433.33	36450										1743.42	1.21706	0.91329																35.35	456	1173
30	1272.22	36388.9										1741.49	1.21624	0.91166																35.3631	423	1146
29	1155.56	36405.6										1739.57	1.21567	0.91045																35.3763	420	1183
28	1305.56	36483.3										1737.64	1.21522	0.90957																35.3894	442	1198
27	1411.11	36450										1735.71	1.21514	0.90918																35.4025	446	1212
26	1388.89	36738.9										1733.78	1.21518	0.90886																35.4157	434	1196
25	1711.11	37366.7										1731.85	1.21475	0.90814																35.4288	417	1164
24	2750	38966.7										1729.92	1.21404	0.90727																35.4419	439	1218
23	4905.56	41138.9										1727.99	1.21337	0.90643																35.4551	460	1181
22	6938.89	42483.3										1726.07	1.21264	0.9055																35.4682	436	1161
21	5977.78	41583.3										1724.14	1.21173	0.90447																35.4813	470	1108
20	4144.44	39477.8										1722.21	1.2108	0.90349																35.4944	467	1166
19	2544.44	37761.1										1720.28	1.20999	0.90252																35.5076	429	1166
18	1616.67	36777.8										1718.35	1.20909	0.90109																35.5207	424	1166
17	1177.78	36194.4										1716.42	1.20782	0.899																35.5338	442	1219
16	894.444	35877.8										1714.49	1.20626	0.89676																35.547	434	1155
15	716.667	35811.1										1712.57	1.2047	0.89464																35.5601	435	1163
14	694.444	35644.4										1710.64	1.20351	0.89277																35.5732	479	1139
13	611.111	35572.2										1708.71	1.20269	0.89119																35.5864	421	1162
12	605.556	35650										1706.78	1.20195	0.8897																35.5995	442	1168
11	661.111	35633.3										1704.85	1.2011	0.88814																35.6126	412	1140
10	566.667	35844.4										1702.92	1.20045	0.88666																35.6257	428	1139
9	933.333	35855.6										1700.99	1.20005	0.88494																35.6389	415	1170
8	916.667	36144.4										1699.07	1.19939	0.88252																35.652	441	1141
7	938.889	35966.7										1697.14	1.19837	0.87963																35.6651	432	1154
6	883.333	35966.7										1695.21	1.19719	0.87625																35.6783	440	1129
5	838.889	35994.4										1693.28	1.19583	0.87231																35.6914	408	1149
4	800	35922.2										1691.35	1.19456	0.86814																35.7045	404	1131
3	761.111	35922.2										1689.42	1.19368	0.86403																35.7177	419	1132
2	744.444	35822.2										1687.49	1.19324	0.85999																35.7308	455	1156
1	505.556	35561.1										1685.57	1.19308	0.85528																35.7439	387	1172
0	322.222	35227.8										1683.64	1.1925	0.84883																35.757	398	1180
												1681.71	1.19106	0.84163																35.7702	428	1147
												1679.78	1.18951	0.83525																35.7833	388	1138
												1677.85	1.18857	0.82976																35.7964	424	1150
												1675.92	1.18802	0.82425																35.8096	409	1098
												1673.99	1.18726	0.81841																35.8227	460	1145
												1672.07	1.18635	0.81301																35.8358	386	1142
												1670.14	1.18544	0.80795																35.849	445	1094
												1668.21	1.18428	0.80269																35.8621	396	1150
												1666.28	1.18299	0.79767																35.8752	412	1147
												1664.35	1.18196	0.79324																35.8884	407	1158
												1662.42	1.18104	0.78901																35.9015	406	1136
												1660.49	1.17998	0.78492																35.9146	450	1122
												1658.57	1.17905	0.78146																35.9277	420	1079
												1656.64	1.1788	0.77918																35.9409	409	1116
												1654.71	1.17931	0.77799																35.954	432	1146
												1652.78	1.1796	0.7768																35.9671	374	1136
												1650.85	1.17881	0.77521																35.9803	412	1159
												1648.92	1.17776	0.7743																35.9934	449	1156
												1646.99	1.17729	0.77489																36.0065	399	1150
												1645.07	1.17709	0.77665																36.0197	376	1132
												1643.14	1.1767	0.77895																36.0328	391	1157
												1641.21	1.17629	0.78182																36.0459	416	1154
												1639.28	1.17613	0.78558																36.059	405	1145
												1637.35	1.17608	0.79034																36.0722	394	1146
												1635.42	1.17548	0.79555																36.0853	406	1169
												1633.49	1.1739	0.79985																36.0984	408	1138
												1631.57	1.17194	0.80309																36.1116	390	1134
												1629.64	1.17022	0.8064																36.1247	396	1146
												1627.71	1.16868	0.81003																36.1378	397	1166
												1625.78	1.16706	0.81336																36.151	406	1105
												1623.85	1.1652	0.81601																36.1641	368	1113
												1621.92	1.16299	0.81786																36.1772	417	1062
												1619.99	1.16072	0.8191																36.1903	432	1124
												1618.07	1.15837	0.81984																36.2035	391	1140
												1616.14	1.15535	0.81945																36.2166	412	1103
												1614.21	1.15153	0.81762																36.2297	381	1145
												1612.28	1.14752	0.81505																36.2429	407	1131
												1610.35	1.14357	0.81217																36.256	413	1123
												1608.42	1.13951	0.80872																36.2691	403	1129
												1606.49	1.13521	0.80449																36.2823	399	1119
												1604.57	1.13075	0.79969																36.2954	404	1098
												1602.64	1.12617	0.79457																36.3085	437	1170
												1600.71	1.1215	0.78913																36.3217	407	1150
												1598.78	1.11682	0.7833																36.3348	448	1101
												1596.85	1.11216	0.77713																36.3479	373	1121
												1594.92	1.1075	0.77076																36.361	412	1145
												1592.99	1.10286	0.76429																36.3742	434	1135
												1591.07	1.09827	0.75768																36.3873	412	1132
												1589.14	1.09373	0.75083																36.4004	377	1161
												1587.21	1.08922	0.74381																36.4136	381	1110
												1585.28	1.08477	0.73674																36.4267	373	1107
												1583.35	1.08042	0.72971																36.4398	401	1145
												1581.42	1.07627	0.72284																36.453	424	1094
												1579.49	1.07244	0.71628																36.4661	402	1095
												1577.57	1.06872	0.70961																36.4792	436	1107
												1575.64	1.06463	0.70239																36.4923	386	1148
												1573.71	1.06036	0.6953																36.5055	402	1099
												1571.78	1.0565	0.6889																36.5186	403	1173
												1569.85	1.05289	0.68265																36.5317	391	1090
												1567.92	1.04929	0.67647																36.5449	361	1095
												1565.99	1.04591	0.67091																36.558	381	1116
												1564.07	1.04314	0.66629																36.5711	381	1107
												1562.14	1.04134	0.66286																36.5843	429	1123
												1560.21	1.04041	0.66028																36.5974	399	1131
												1558.28	1.03938	0.65753																36.6105	368	1146
												1556.35	1.03791	0.6547																36.6236	402	1141
												1554.42	1.03694	0.65283																36.6368	383	1145
												1552.49	1.0372	0.65247																36.6499	420	1116
												1550.57	1.03885	0.6538																36.663	371	1113
												1548.64	1.04181	0.6568																36.6762	431	1104
												1546.71	1.04607	0.66144																36.6893	403	1112
												1544.78	1.05194	0.66794																36.7024	418	1088
												1542.85	1.06004	0.67678																36.7156	423	1135
												1540.92	1.07078	0.68847																36.7287	415	1121
												1538.99	1.08293	0.70181																36.7418	398	1149
												1537.07	1.09412	0.71416																36.755	411	1108
												1535.14	1.10522	0.72625																36.7681	388	1141
												1533.21	1.11805	0.74016																36.7812	379	1090
												1531.28	1.13121	0.75464																36.7943	385	1126
												1529.35	1.14305	0.76803																36.8075	375	1125
												1527.42	1.15384	0.78057																36.8206	369	1193
												1525.49	1.16355	0.79221																36.8337	377	1121
												1523.57	1.17171	0.80272																36.8469	380	1099
												1521.64	1.17821	0.81213																36.86	402	1105
												1519.71	1.18287	0.8199																36.8731	389	1098
												1517.78	1.18579	0.82575																36.8863	367	1098
												1515.85	1.18756	0.83036																36.8994	398	1093
												1513.92	1.18867	0.83436																36.9125	354	1099
												1511.99	1.18941	0.83801																36.9256	382	1095
												1510.07	1.1901	0.84139																36.9388	432	1086
												1508.14	1.1909	0.84457																36.9519	373	1064
												1506.21	1.19133	0.8472																36.965	345	1107
												1504.28	1.19064	0.84856																36.9782	353	1149
												1502.35	1.18926	0.84892																36.9913	383	1105
												1500.42	1.18811	0.84918																37.0044	392	1098
												1498.49	1.18721	0.84954																37.0176	365	1113
												1496.57	1.18594	0.84958																37.0307	362	1133
												1494.64	1.18417	0.84914																37.0438	389	1100
												1492.71	1.18219	0.84825																37.0569	394	1117
												1490.78	1.18004	0.84688																37.0701	377	1106
												1488.85	1.17763	0.84505																37.0832	375	1102
												1486.92	1.175	0.84299																37.0963	378	1134
												1484.99	1.17205	0.84053																37.1095	408	1072
												1483.07	1.16866	0.83728																37.1226	413	1072
												1481.14	1.16472	0.83314																37.1357	416	1130
												1479.21	1.16002	0.82821																37.1489	352	1103
												1477.28	1.15422	0.82219																37.162	371	1105
												1475.35	1.14659	0.81379																37.1751	377	1104
												1473.42	1.13584	0.80092																37.1883	377	1115
												1471.49	1.12197	0.78366																37.2014	380	1148
												1469.57	1.10828	0.76645																37.2145	384	1106
												1467.64	1.09836	0.75388																37.2276	384	1097
												1465.71	1.09315	0.74711																37.2408	385	1126
												1463.78	1.09107	0.74442																37.2539	391	1129
												1461.85	1.08987	0.74328																37.267	383	1105
												1459.92	1.08873	0.74247																37.2802	374	1103
												1457.99	1.08795	0.74188																37.2933	378	1125
												1456.07	1.08789	0.74184																37.3064	384	1130
												1454.14	1.08855	0.74271																37.3196	370	1132
												1452.21	1.08978	0.74458																37.3327	406	1105
												1450.28	1.09149	0.74714																37.3458	388	1126
												1448.35	1.09348	0.74973																37.3589	356	1127
												1446.42	1.09557	0.75195																37.3721	384	1087
												1444.49	1.09776	0.7542																37.3852	387	1147
												1442.57	1.10002	0.75682																37.3983	396	1161
												1440.64	1.10225	0.75952																37.4115	395	1136
												1438.71	1.10463	0.76219																37.4246	433	1142
												1436.78	1.10725	0.76504																37.4377	375	1124
												1434.85	1.10964	0.76797																37.4509	390	1092
												1432.92	1.11168	0.7709																37.464	387	1116
												1430.99	1.1138	0.77395																37.4771	429	1102
												1429.07	1.11597	0.77683																37.4902	376	1102
												1427.14	1.11788	0.77945																37.5034	372	1078
												1425.21	1.11963	0.78209																37.5165	398	1092
												1423.28	1.12124	0.78447																37.5296	380	1085
												1421.35	1.12272	0.78616																37.5428	394	1098
												1419.42	1.12424	0.78741																37.5559	402	1078
												1417.49	1.12573	0.7886																37.569	393	1108
												1415.57	1.12713	0.78993																37.5822	357	1131
												1413.64	1.12894	0.79165																37.5953	391	1138
												1411.71	1.13168	0.79401																37.6084	413	1099
												1409.78	1.13541	0.79736																37.6215	362	1098
												1407.85	1.13999	0.80201																37.6347	398	1067
												1405.92	1.14521	0.80764																37.6478	371	1113
												1403.99	1.15059	0.8132																37.6609	394	1146
												1402.07	1.15558	0.8182																37.6741	370	1101
												1400.14	1.16018	0.82331																37.6872	354	1094
												1398.21	1.16457	0.82887																37.7003	367	1101
												1396.28	1.1689	0.83452																37.7135	374	1113
												1394.35	1.17329	0.84014																37.7266	407	1087
												1392.42	1.17728	0.8456																37.7397	368	1090
												1390.49	1.18049	0.85089																37.7529	376	1101
												1388.57	1.18325	0.85625																37.766	394	1132
												1386.64	1.18557	0.86098																37.7791	381	1122
												1384.71	1.18629	0.86326																37.7922	378	1110
												1382.78	1.18446	0.86222																37.8054	388	1114
												1380.85	1.18118	0.85946																37.8185	419	1113
												1378.92	1.17876	0.8575																37.8316	408	1093
												1377	1.17833	0.85741																37.8448	380	1128
												1375.07	1.17898	0.85855																37.8579	359	1080
												1373.14	1.17923	0.85971																37.871	409	1062
												1371.21	1.17871	0.86014																37.8842	408	1118
												1369.28	1.17786	0.85968																37.8973	398	1082
												1367.35	1.17702	0.85879																37.9104	390	1094
												1365.42	1.17638	0.85845																37.9235	389	1137
												1363.5	1.17599	0.85908																37.9367	381	1123
												1361.57	1.17559	0.85991																37.9498	431	1113
												1359.64	1.17504	0.86011																37.9629	361	1136
												1357.71	1.17423	0.8598																37.9761	368	1095
												1355.78	1.17306	0.85941																37.9892	398	1090
												1353.85	1.17167	0.85908																38.0023	366	1125
												1351.92	1.17039	0.85845																38.0155	416	1116
												1350	1.1693	0.85741																38.0286	367	1129
												1348.07	1.16841	0.85654																38.0417	352	1118
												1346.14	1.16782	0.85643																38.0548	375	1108
												1344.21	1.16747	0.85674																38.068	374	1059
												1342.28	1.1672	0.85678																38.0811	397	1090
												1340.35	1.16701	0.85675																38.0942	401	1092
												1338.42	1.16682	0.8571																38.1074	421	1092
												1336.5	1.16633	0.85749																38.1205	390	1139
												1334.57	1.16543	0.85719																38.1336	372	1109
												1332.64	1.16408	0.85589																38.1468	394	1091
												1330.71	1.16222	0.85401																38.1599	411	1093
												1328.78	1.16006	0.85219																38.173	377	1107
												1326.85	1.15789	0.85041																38.1862	378	1096
												1324.92	1.15567	0.84808																38.1993	372	1148
												1323	1.15351	0.84548																38.2124	379	1093
												1321.07	1.15178	0.84357																38.2255	385	1128
												1319.14	1.15045	0.84247																38.2387	417	1149
												1317.21	1.14928	0.84139																38.2518	353	1112
												1315.28	1.14833	0.8401																38.2649	385	1115
												1313.35	1.1476	0.839																38.2781	372	1129
												1311.42	1.14685	0.83826																38.2912	401	1111
												1309.5	1.14617	0.83769																38.3043	369	1125
												1307.57	1.14564	0.83687																38.3175	403	1089
												1305.64	1.14502	0.83567																38.3306	385	1107
												1303.71	1.1443	0.83464																38.3437	407	1090
												1301.78	1.14365	0.83406																38.3568	357	1109
												1299.85	1.14294	0.83329																38.37	382	1147
												1297.92	1.14208	0.83199																38.3831	375	1102
												1296	1.14128	0.83076																38.3962	377	1135
												1294.07	1.14046	0.82987																38.4094	400	1074
												1292.14	1.13943	0.82893																38.4225	391	1130
												1290.21	1.13838	0.82771																38.4356	397	1060
												1288.28	1.13733	0.8263																38.4488	421	1103
												1286.35	1.13606	0.82487																38.4619	408	1113
												1284.42	1.13461	0.82363																38.475	429	1138
												1282.5	1.1331	0.82234																38.4881	409	1137
												1280.57	1.13143	0.82059																38.5013	415	1168
												1278.64	1.12968	0.81869																38.5144	420	1109
												1276.71	1.12805	0.81719																38.5275	379	1139
												1274.78	1.1264	0.81578																38.5407	397	1124
												1272.85	1.12476	0.81406																38.5538	385	1139
												1270.92	1.1234	0.81229																38.5669	407	1143
												1269	1.1222	0.81068																38.5801	392	1117
												1267.07	1.12095	0.80907																38.5932	427	1139
												1265.14	1.11981	0.80741																38.6063	379	1119
												1263.21	1.11871	0.80567																38.6195	441	1122
												1261.28	1.1174	0.80401																38.6326	444	1108
												1259.35	1.11599	0.80281																38.6457	415	1097
												1257.42	1.11458	0.80196																38.6588	397	1173
												1255.5	1.11293	0.80077																38.672	433	1107
												1253.57	1.11115	0.79911																38.6851	391	1128
												1251.64	1.10949	0.79741																38.6982	392	1111
												1249.71	1.10773	0.79569																38.7114	383	1129
												1247.78	1.10579	0.79386																38.7245	416	1158
												1245.85	1.1039	0.79199																38.7376	378	1147
												1243.92	1.10195	0.78997																38.7508	445	1135
												1242	1.09973	0.78773																38.7639	340	1071
												1240.07	1.09747	0.78552																38.777	427	1148
												1238.14	1.09525	0.78332																38.7901	399	1119
												1236.21	1.09293	0.78092																38.8033	409	1152
												1234.28	1.09069	0.77858																38.8164	393	1149
												1232.35	1.08868	0.77656																38.8295	435	1125
												1230.42	1.08664	0.77464																38.8427	397	1146
												1228.5	1.08457	0.7727																38.8558	411	1107
												1226.57	1.08264	0.77078																38.8689	413	1138
												1224.64	1.08072	0.76873																38.8821	420	1149
												1222.71	1.07866	0.76662																38.8952	425	1145
												1220.78	1.07657	0.76459																38.9083	421	1140
												1218.85	1.07445	0.76242																38.9214	412	1188
												1216.92	1.07224	0.75997																38.9346	389	1121
												1215	1.07008	0.75759																38.9477	440	1139
												1213.07	1.06789	0.75528																38.9608	421	1134
												1211.14	1.06557	0.75273																38.974	382	1141
												1209.21	1.06324	0.74997																38.9871	405	1134
												1207.28	1.06093	0.74713																39.0002	379	1149
												1205.35	1.05846	0.74416																39.0134	421	1191
												1203.42	1.05585	0.74116																39.0265	434	1191
												1201.5	1.0532	0.73819																39.0396	419	1169
												1199.57	1.05054	0.7352																39.0528	458	1175
												1197.64	1.04769	0.73206																39.0659	426	1159
												1195.71	1.04483	0.72926																39.079	436	1139
												1193.78	1.04187	0.72642																39.0921	436	1180
												1191.85	1.03876	0.72316																39.1053	461	1168
												1189.92	1.03556	0.71965																39.1184	434	1132
												1188	1.03215	0.71597																39.1315	405	1167
												1186.07	1.02848	0.71201																39.1447	448	1167
												1184.14	1.02474	0.70778																39.1578	408	1201
												1182.21	1.02084	0.70313																39.1709	452	1172
												1180.28	1.01657	0.69792																39.1841	437	1190
												1178.35	1.01216	0.69247																39.1972	447	1160
												1176.42	1.00764	0.68688																39.2103	461	1200
												1174.5	1.00277	0.68067																39.2234	439	1185
												1172.57	0.99764	0.67378																39.2366	422	1141
												1170.64	0.99243	0.66664																39.2497	455	1170
												1168.71	0.98691	0.65924																39.2628	424	1147
												1166.78	0.98105	0.65132																39.276	446	1190
												1164.85	0.97513	0.64294																39.2891	447	1133
												1162.92	0.96903	0.63431																39.3022	491	1186
												1161	0.96263	0.6256																39.3154	426	1179
												1159.07	0.95623	0.61701																39.3285	463	1155
												1157.14	0.94985	0.60839																39.3416	447	1210
												1155.21	0.94324	0.59956																39.3547	413	1171
												1153.28	0.93652	0.59077																39.3679	428	1206
												1151.35	0.92989	0.58226																39.381	480	1155
												1149.42	0.92315	0.57367																39.3941	457	1177
												1147.5	0.9163	0.56478																39.4073	449	1208
												1145.57	0.9096	0.55583																39.4204	466	1165
												1143.64	0.90294	0.54689																39.4335	461	1246
												1141.71	0.89601	0.53765																39.4467	450	1219
												1139.78	0.88883	0.52779																39.4598	422	1171
												1137.85	0.8813	0.51704																39.4729	428	1177
												1135.92	0.8731	0.50535																39.486	452	1169
												1134	0.86417	0.4928																39.4992	439	1182
												1132.07	0.85464	0.4792																39.5123	483	1189
												1130.14	0.84433	0.46422																39.5254	474	1206
												1128.21	0.83307	0.44794																39.5386	458	1190
												1126.28	0.82094	0.43068																39.5517	480	1172
												1124.35	0.80802	0.41238																39.5648	418	1162
												1122.42	0.79437	0.39308																39.578	461	1189
												1120.5	0.78028	0.37329																39.5911	463	1206
												1118.57	0.76615	0.35372																39.6042	452	1191
												1116.64	0.75235	0.33493																39.6174	450	1194
												1114.71	0.73932	0.3174																39.6305	436	1181
												1112.78	0.72748	0.30157																39.6436	452	1174
												1110.85	0.71697	0.28773																39.6567	438	1142
												1108.92	0.70787	0.27611																39.6699	468	1137
												1107	0.70026	0.26663																39.683	432	1167
												1105.07	0.69403	0.25895																39.6961	475	1200
												1103.14	0.68904	0.25285																39.7093	479	1183
												1101.21	0.68525	0.24833																39.7224	459	1185
												1099.28	0.68261	0.24527																39.7355	436	1175
												1097.35	0.68107	0.24354																39.7487	449	1168
												1095.42	0.68074	0.24319																39.7618	421	1190
												1093.5	0.6816	0.2443																39.7749	429	1195
												1091.57	0.68338	0.24669																39.788	417	1154
												1089.64	0.68563	0.24983																39.8012	467	1159
												1087.71	0.68765	0.25284																39.8143	411	1157
												1085.78	0.68855	0.25463																39.8274	467	1187
												1083.85	0.68763	0.25425																39.8406	438	1133
												1081.92	0.68458	0.25116																39.8537	454	1185
												1080	0.67945	0.24534																39.8668	452	1169
												1078.07	0.67276	0.23757																39.88	400	1154
												1076.14	0.66554	0.22922																39.8931	423	1162
												1074.21	0.65872	0.2214																39.9062	447	1155
												1072.28	0.65255	0.2145																39.9193	461	1139
												1070.35	0.64702	0.20846																39.9325	399	1185
												1068.42	0.6421	0.20313																39.9456	426	1154
												1066.5	0.63767	0.19832																39.9587	438	1170
												1064.57	0.63349	0.19394																39.9719	423	1194
												1062.64	0.62954	0.18989																39.985	464	1128
												1060.71	0.62577	0.18607																39.9981	446	1167
												1058.78	0.62205	0.18237																40.0113	456	1152
												1056.85	0.6184	0.1788																40.0244	438	1146
												1054.92	0.61487	0.17532																40.0375	474	1107
												1053	0.61138	0.1719																40.0507	438	1157
												1051.07	0.60781	0.16841																40.0638	382	1130
												1049.14	0.60403	0.16468																40.0769	431	1188
												1047.21	0.59988	0.1606																40.09	441	1168
												1045.28	0.59528	0.15621																40.1032	396	1130
												1043.35	0.59033	0.15156																40.1163	413	1168
												1041.42	0.58518	0.14673																40.1294	412	1123
												1039.5	0.57984	0.1418																40.1426	413	1155
												1037.57	0.57415	0.13669																40.1557	436	1200
												1035.64	0.56798	0.13126																40.1688	399	1178
												1033.71	0.56163	0.12581																40.182	431	1113
												1031.78	0.55607	0.12137																40.1951	411	1129
												1029.85	0.55263	0.11924																40.2082	408	1139
												1027.92	0.55248	0.12045																40.2213	380	1138
												1026	0.55628	0.12549																40.2345	440	1150
												1024.07	0.56418	0.13443																40.2476	453	1142
												1022.14	0.57587	0.14697																40.2607	436	1125
												1020.21	0.59043	0.1624																40.2739	385	1115
												1018.28	0.60677	0.18008																40.287	406	1140
												1016.35	0.62424	0.19971																40.3001	432	1114
												1014.42	0.64258	0.22111																40.3133	413	1095
												1012.5	0.6614	0.24378																40.3264	407	1128
												1010.57	0.68009	0.26695																40.3395	454	1127
												1008.64	0.69822	0.28994																40.3526	467	1115
												1006.71	0.71564	0.31238																40.3658	371	1140
												1004.78	0.7324	0.33424																40.3789	384	1111
												1002.85	0.74869	0.35571																40.392	410	1122
												1000.92	0.76476	0.37704																40.4052	372	1101
												998.996	0.78058	0.39823																40.4183	399	1113
												997.068	0.79605	0.41892																40.4314	383	1111
												995.139	0.81116	0.43894																40.4446	377	1145
												993.211	0.82579	0.45824																40.4577	404	1113
												991.282	0.83971	0.4766																40.4708	388	1115
												989.354	0.853	0.494																40.484	417	1144
												987.425	0.86593	0.51079																40.4971	423	1139
												985.496	0.87863	0.52731																40.5102	387	1116
												983.568	0.89132	0.54384																40.5233	406	1121
												981.639	0.90419	0.56037																40.5365	373	1096
												979.711	0.91693	0.57641																40.5496	383	1098
												977.782	0.92905	0.59141																40.5627	396	1120
												975.854	0.94046	0.60511																40.5759	386	1106
												973.925	0.95087	0.61715																40.589	367	1080
												971.996	0.95955	0.62658																40.6021	391	1096
												970.068	0.96579	0.63224																40.6153	379	1102
												968.139	0.96893	0.6332																40.6284	363	1093
												966.211	0.96859	0.6295																40.6415	367	1078
												964.282	0.96593	0.62344																40.6546	391	1081
												962.354	0.96389	0.61963																40.6678	439	1121
												960.425	0.96514	0.62178																40.6809	370	1084
												958.497	0.97022	0.63																40.694	420	1073
												956.568	0.97801	0.64184																40.7072	416	1106
												954.639	0.98709	0.65471																40.7203	379	1058
												952.711	0.99632	0.667																40.7334	378	1130
												950.782	1.00515	0.67833																40.7466	377	1103
												948.854	1.01352	0.68888																40.7597	409	1133
												946.925	1.02145	0.69872																40.7728	385	1071
												944.997	1.02903	0.70786																40.7859	385	1067
												943.068	1.03633	0.71644																40.7991	416	1106
												941.139	1.04327	0.7245																40.8122	384	1108
												939.211	1.04985	0.73213																40.8253	403	1091
												937.282	1.05608	0.73932																40.8385	404	1069
												935.354	1.06191	0.74582																40.8516	359	1070
												933.425	1.06737	0.75161																40.8647	399	1107
												931.497	1.07248	0.75705																40.8779	405	1119
												929.568	1.07718	0.76213																40.891	377	1120
												927.639	1.08149	0.76662																40.9041	360	1134
												925.711	1.08545	0.77053																40.9173	397	1162
												923.782	1.08895	0.774																40.9304	388	1141
												921.854	1.09197	0.77713																40.9435	372	1065
												919.925	1.09472	0.78																40.9566	379	1113
												917.997	1.09719	0.78251																40.9698	394	1084
												916.068	1.09938	0.7846																40.9829	413	1088
												914.14	1.10152	0.78667																40.996	403	1115
												912.211	1.10366	0.78904																41.0092	393	1105
												910.282	1.10574	0.79156																41.0223	367	1076
												908.354	1.10796	0.79404																41.0354	375	1073
												906.425	1.11043	0.79662																41.0486	384	1070
												904.497	1.11298	0.79949																41.0617	392	1086
												902.568	1.11553	0.80258																41.0748	391	1103
												900.64	1.1181	0.8055																41.0879	379	1075
												898.711	1.12051	0.80791																41.1011	351	1116
												896.782	1.12267	0.81004																41.1142	366	1087
												894.854	1.12477	0.81231																41.1273	368	1120
												892.925	1.1267	0.81439																41.1405	361	1086
												890.997	1.12825	0.81569																41.1536	363	1110
												889.068	1.1295	0.81632																41.1667	375	1072
												887.14	1.13046	0.81666																41.1799	355	1083
												885.211	1.13079	0.81656																41.193	394	1092
												883.283	1.13055	0.81559																41.2061	387	1119
												881.354	1.13004	0.81368																41.2192	377	1099
												879.425	1.12943	0.81153																41.2324	386	1073
												877.497	1.12902	0.81015																41.2455	355	1070
												875.568	1.12891	0.80949																41.2586	378	1074
												873.64	1.12887	0.80877																41.2718	389	1074
												871.711	1.12884	0.80807																41.2849	371	1117
												869.783	1.12888	0.8081																41.298	358	1043
												867.854	1.12901	0.80889																41.3112	350	1064
												865.925	1.12928	0.80989																41.3243	354	1118
												863.997	1.12977	0.81085																41.3374	381	1076
												862.068	1.13043	0.81202																41.3505	382	1111
												860.14	1.13138	0.81387																41.3637	355	1069
												858.211	1.13287	0.81631																41.3768	333	1090
												856.283	1.1347	0.81859																41.3899	363	1091
												854.354	1.13662	0.82065																41.4031	363	1080
												852.425	1.13878	0.82328																41.4162	374	1098
												850.497	1.14095	0.82631																41.4293	377	1126
												848.568	1.14269	0.82863																41.4425	394	1087
												846.64	1.14429	0.83009																41.4556	373	1081
												844.711	1.14602	0.83167																41.4687	430	1087
												842.783	1.14776	0.83401																41.4819	366	1096
												840.854	1.14975	0.83694																41.495	363	1080
												838.926	1.15215	0.83979																41.5081	377	1093
												836.997	1.15459	0.84227																41.5212	372	1092
												835.068	1.15704	0.84519																41.5344	386	1131
												833.14	1.15961	0.84879																41.5475	415	1123
												831.211	1.16195	0.8518																41.5606	355	1092
												829.283	1.16413	0.85363																41.5738	388	1086
												827.354	1.16658	0.85538																41.5869	366	1063
												825.426	1.169	0.85764																41.6	340	1108
												823.497	1.171	0.85977																41.6132	382	1107
												821.568	1.17285	0.86113																41.6263	392	1091
												819.64	1.17439	0.8617																41.6394	348	1121
												817.711	1.17519	0.86199																41.6525	385	1112
												815.783	1.17546	0.8624																41.6657	385	1084
												813.854	1.17512	0.86189																41.6788	416	1110
												811.926	1.17356	0.85926																41.6919	389	1109
												809.997	1.17104	0.85546																41.7051	382	1076
												808.069	1.16824	0.85206																41.7182	405	1100
												806.14	1.16503	0.8487																41.7313	354	1146
												804.211	1.16153	0.84479																41.7445	371	1082
												802.283	1.15842	0.84111																41.7576	353	1089
												800.354	1.15557	0.8383																41.7707	351	1024
												798.426	1.15251	0.83618																41.7838	366	1081
												796.497	1.14957	0.83429																41.797	384	1061
												794.569	1.14695	0.832																41.8101	366	1085
												792.64	1.14441	0.8296																41.8232	411	1114
												790.711	1.14225	0.82853																41.8364	359	1132
												788.783	1.14075	0.8286																41.8495	364	1122
												786.854	1.13947	0.82812																41.8626	370	1107
												784.926	1.13844	0.82717																41.8758	377	1068
												782.997	1.13791	0.82718																41.8889	391	1108
												781.069	1.13758	0.82807																41.902	378	1093
												779.14	1.13745	0.82887																41.9152	375	1121
												777.211	1.13781	0.8294																41.9283	343	1075
												775.283	1.1385	0.83008																41.9414	382	1108
												773.354	1.13947	0.83161																41.9545	388	1120
												771.426	1.14089	0.83407																41.9677	358	1094
												769.497	1.14241	0.83619																41.9808	357	1064
												767.569	1.14385	0.83736																41.9939	351	1054
												765.64	1.14557	0.83894																42.0071	403	1128
												763.712	1.1474	0.84148																42.0202	420	1096
												761.783	1.14895	0.84361																42.0333	370	1126
												759.854	1.15067	0.84482																42.0465	363	1063
												757.926	1.15272	0.84612																42.0596	378	1116
												755.997	1.15457	0.84809																42.0727	381	1081
												754.069	1.15634	0.85022																42.0858	363	1074
												752.14	1.15821	0.85156																42.099	375	1091
												750.212	1.15968	0.85167																42.1121	373	1090
												748.283	1.16076	0.85168																42.1252	370	1112
												746.354	1.16184	0.85248																42.1384	362	1088
												744.426	1.16259	0.85283																42.1515	377	1098
												742.497	1.16279	0.85157																42.1646	384	1081
												740.569	1.16279	0.84974																42.1778	356	1112
												738.64	1.16242	0.84847																42.1909	344	1118
												736.712	1.16148	0.84735																42.204	354	1101
												734.783	1.16051	0.84554																42.2171	391	1067
												732.854	1.15963	0.84299																42.2303	386	1093
												730.926	1.15841	0.8405																42.2434	371	1063
												728.997	1.15703	0.83875																42.2565	344	1062
												727.069	1.15586	0.83706																42.2697	324	1102
												725.14	1.15483	0.83468																42.2828	353	1125
												723.212	1.15368	0.83229																42.2959	378	1069
												721.283	1.15432	0.83283																42.3091	346	1096
												719.355	1.15594	0.83488																42.3222	367	1105
												717.426	1.15774	0.83659																42.3353	350	1073
												715.497	1.15947	0.83765																42.3485	363	1093
												713.569	1.16069	0.83842																42.3616	349	1070
												711.64	1.1615	0.83935																42.3747	354	1072
												709.712	1.16216	0.84014																42.3878	373	1079
												707.783	1.16266	0.84011																42.401	358	1076
												705.855	1.16293	0.83959																42.4141	341	1096
												703.926	1.16316	0.83973																42.4272	348	1074
												701.997	1.16339	0.84047																42.4404	340	1055
												700.069	1.16326	0.84041																42.4535	357	1094
												698.14	1.16284	0.83927																42.4666	384	1077
												696.212	1.16223	0.83819																42.4798	336	1109
												694.283	1.16131	0.83765																42.4929	380	1084
												692.355	1.1602	0.83696																42.506	327	1105
												690.426	1.15918	0.83559																42.5191	347	1047
												688.498	1.15799	0.8338																42.5323	368	1067
												686.569	1.15651	0.83236																42.5454	354	1037
												684.64	1.15501	0.83144																42.5585	362	1039
												682.712	1.15345	0.83003																42.5717	346	1061
												680.783	1.1517	0.82768																42.5848	362	1121
												678.855	1.14997	0.82542																42.5979	341	1085
												676.926	1.14835	0.82398																42.6111	396	1098
												674.998	1.14689	0.82257																42.6242	353	1072
												673.069	1.14565	0.82022																42.6373	355	1070
												671.14	1.14312	0.81712																42.6504	345	1048
												669.212	1.1386	0.8143																42.6636	377	1044
												667.283	1.13586	0.81188																42.6767	366	1084
												665.355	1.13569	0.80924																42.6898	352	1097
												663.426	1.13378	0.80601																42.703	347	1111
												661.498	1.13007	0.80231																42.7161	341	1062
												659.569	1.12572	0.79767																42.7292	384	1073
												657.64	1.12085	0.79194																42.7424	356	1070
												655.712	1.11518	0.78471																42.7555	371	1040
												653.783	1.10874	0.77626																42.7686	366	1077
												651.855	1.10162	0.76729																42.7818	351	1029
												649.926	1.09375	0.7577																42.7949	352	1063
												647.998	1.08521	0.74686																42.808	314	1112
												646.069	1.07636	0.73484																42.8211	395	1064
												644.141	1.06751	0.72253																42.8343	333	1052
												642.212	1.05895	0.71073																42.8474	368	1052
												640.283	1.05107	0.69982																42.8605	336	1083
												638.355	1.04415	0.69004																42.8737	344	1059
												636.426	1.03854	0.68204																42.8868	313	1083
												634.498	1.03451	0.67658																42.8999	365	1118
												632.569	1.03195	0.67371																42.9131	357	1083
												630.641	1.03018	0.67228																42.9262	318	1074
												628.712	1.02824	0.67069																42.9393	350	1048
												626.783	1.0256	0.66828																42.9524	345	1112
												624.855	1.02123	0.6642																42.9656	357	1062
												622.926	1.01451	0.65746																42.9787	378	1067
												620.998	1.00519	0.64695																42.9918	357	1060
												619.069	0.99288	0.63214																43.005	335	1087
												617.141	0.9778	0.61366																43.0181	346	1088
												615.212	0.96036	0.59196																43.0312	349	1084
												613.284	0.94011	0.56644																43.0444	363	1084
												611.355	0.91671	0.53668																43.0575	366	1033
												609.426	0.89156	0.50441																43.0706	336	1078
												607.498	0.86779	0.47391																43.0837	325	1061
												605.569	0.85035	0.45177																43.0969	393	1060
												603.641	0.84518	0.44537																43.11	359	1055
												601.712	0.85594	0.4591																43.1231	358	1098
												599.784	0.88069	0.4908																43.1363	348	1050
												597.855	0.91246	0.53187																43.1494	370	1084
												595.926	0.94326	0.57169																43.1625	341	1060
												593.998	0.96699	0.60221																43.1757	367	1079
												592.069	0.98108	0.62055																43.1888	353	1068
												590.141	0.98617	0.62788																43.2019	332	1099
												588.212	0.98386	0.62607																43.215	356	1083
												586.284	0.97549	0.61629																43.2282	360	1062
												584.355	0.9624	0.59989																43.2413	371	1061
												582.426	0.94563	0.57836																43.2544	360	1050
												580.498	0.92559	0.55267																43.2676	364	1042
												578.569	0.90365	0.52473																43.2807	338	1071
												576.641	0.88274	0.49811																43.2938	372	1095
												574.712	0.86554	0.47648																43.307	357	1093
												572.784	0.85213	0.46028																43.3201	356	1091
												570.855	0.83919	0.44482																43.3332	355	1079
												568.927	0.82218	0.42373																43.3464	377	1057
												566.998	0.7995	0.39529																43.3595	339	1046
												565.069	0.77514	0.36537																43.3726	361	1070
												563.141	0.75723	0.34483																43.3857	360	1088
												561.212	0.75389	0.34378																43.3989	360	1079
												559.284	0.76842	0.36559																43.412	357	1067
												557.355	0.79699	0.40481																43.4251	377	1070
												555.427	0.83121	0.45062																43.4383	346	1057
												553.498	0.86383	0.4937																43.4514	348	1064
												551.569	0.89206	0.53024																43.4645	363	1045
												549.641	0.91636	0.56088																43.4777	363	1091
												547.712	0.93791	0.58785																43.4908	403	1077
												545.784	0.95736	0.61274																43.5039	349	1089
												543.855	0.97487	0.6352																43.517	346	1094
												541.927	0.99061	0.65445																43.5302	359	1086
												539.998	1.005	0.67127																43.5433	343	1099
												538.069	1.01819	0.68695																43.5564	319	1125
												536.141	1.03027	0.70176																43.5696	359	1087
												534.212	1.04162	0.71513																43.5827	359	1056
												532.284	1.0524	0.727																43.5958	333	1081
												530.355	1.06255	0.73822																43.609	359	1061
												528.427	1.07218	0.74953																43.6221	347	1094
												526.498	1.0814	0.76038																43.6352	368	1097
												524.57	1.08999	0.76984																43.6483	365	1069
												522.641	1.09787	0.77829																43.6615	363	1085
												520.712	1.10501	0.78656																43.6746	393	1086
												518.784	1.11138	0.79436																43.6877	385	1078
												516.855	1.11709	0.80099																43.7009	338	1118
												514.927	1.12218	0.80655																43.714	340	1086
												512.998	1.12657	0.81176																43.7271	330	1106
												511.07	1.13054	0.81716																43.7403	321	1134
												509.141	1.13435	0.82212																43.7534	345	1091
												507.212	1.13799	0.82596																43.7665	362	1077
												505.284	1.14166	0.82959																43.7797	368	1087
												503.355	1.14529	0.83404																43.7928	365	1086
												501.427	1.1484	0.83861																43.8059	357	1047
												499.498	1.15121	0.84233																43.819	360	1080
												497.57	1.15421	0.8455																43.8322	378	1082
												495.641	1.15699	0.84873																43.8453	347	1070
												493.712	1.15938	0.85208																43.8584	340	1086
												491.784	1.16159	0.85487																43.8716	367	1082
												489.855	1.16332	0.85629																43.8847	378	1079
												487.927	1.16429	0.85684																43.8978	329	1097
												485.998	1.16441	0.85728																43.911	377	1095
												484.07	1.16339	0.8568																43.9241	393	1085
												482.141	1.16138	0.85432																43.9372	352	1100
												480.213	1.15877	0.85033																43.9503	353	1116
												478.284	1.15527	0.84561																43.9635	351	1132
												476.355	1.15103	0.84056																43.9766	404	1063
												474.427	1.1473	0.83589																43.9897	389	1073
												472.498	1.14507	0.83256																44.0029	377	1082
												470.57	1.14486	0.83214																44.016	369	1054
												468.641	1.14712	0.83569																44.0291	366	1105
												466.713	1.15148	0.84173																44.0423	345	1061
												464.784	1.15658	0.84766																44.0554	380	1117
												462.855	1.16158	0.85279																44.0685	347	1069
												460.927	1.16618	0.85802																44.0816	390	1018
												458.998	1.17015	0.8634																44.0948	358	1081
												457.07	1.17371	0.8681																44.1079	337	1094
												455.141	1.17682	0.87171																44.121	365	1081
												453.213	1.17919	0.87486																44.1342	369	1097
												451.284	1.18116	0.87798																44.1473	335	1079
												449.356	1.18288	0.88009																44.1604	327	1073
												447.427	1.18383	0.88044																44.1736	367	1092
												445.498	1.18433	0.8805																44.1867	341	1048
												443.57	1.18493	0.88174																44.1998	325	1088
												441.641	1.18506	0.88298																44.213	345	1091
												439.713	1.18441	0.8827																44.2261	367	1058
												437.784	1.18339	0.88162																44.2392	357	1073
												435.856	1.18251	0.88139																44.2523	345	1076
												433.927	1.18214	0.88234																44.2655	331	1052
												431.998	1.18217	0.88304																44.2786	341	1098
												430.07	1.18209	0.88233																44.2917	374	1072
												428.141	1.18169	0.8813																44.3049	377	1055
												426.213	1.18152	0.88186																44.318	342	1071
												424.284	1.18204	0.88325																44.3311	332	1066
												422.356	1.18228	0.88322																44.3443	364	1079
												420.427	1.18115	0.88212																44.3574	345	1084
												418.498	1.17931	0.88188																44.3705	326	1072
												416.57	1.17803	0.88202																44.3836	346	1057
												414.641	1.17756	0.88106																44.3968	337	1033
												412.713	1.17728	0.87924																44.4099	330	1059
												410.784	1.1761	0.87724																44.423	337	1077
												408.856	1.17353	0.87506																44.4362	335	1073
												406.927	1.17004	0.87197																44.4493	327	1084
												404.999	1.16631	0.8675																44.4624	360	1034
												403.07	1.1621	0.86197																44.4756	387	1082
												401.141	1.15613	0.85525																44.4887	361	1057
												399.213	1.14847	0.8473																44.5018	373	1071
																														44.5149	363	1057
																														44.5281	354	1079
																														44.5412	311	1066
																														44.5543	343	1038
																														44.5675	356	1059
																														44.5806	345	1090
																														44.5937	343	1063
																														44.6069	392	1059
																														44.62	315	1082
																														44.6331	319	1101
																														44.6463	377	1069
																														44.6594	324	1038
																														44.6725	346	1070
																														44.6856	339	1079
																														44.6988	351	1103
																														44.7119	321	1061
																														44.725	348	1084
																														44.7382	317	1091
																														44.7513	327	1084
																														44.7644	354	1066
																														44.7776	320	1100
																														44.7907	349	1067
																														44.8038	330	1036
																														44.8169	347	1044
																														44.8301	334	1074
																														44.8432	360	1086
																														44.8563	368	1107
																														44.8695	336	1074
																														44.8826	351	1093
																														44.8957	361	1046
																														44.9089	350	1050
																														44.922	339	1118
																														44.9351	376	1073
																														44.9482	358	1052
																														44.9614	345	1069
																														44.9745	348	1067
																														44.9876	337	1075
																														45.0008	378	1082
																														45.0139	356	1073
																														45.027	329	1069
																														45.0402	331	1062
																														45.0533	382	1096
																														45.0664	372	1058
																														45.0796	343	1099
																														45.0927	386	1049
																														45.1058	356	1084
																														45.1189	400	1051
																														45.1321	343	1099
																														45.1452	355	1066
																														45.1583	369	1119
																														45.1715	394	1103
																														45.1846	406	1074
																														45.1977	324	1055
																														45.2109	364	1067
																														45.224	401	1098
																														45.2371	372	1068
																														45.2502	361	1088
																														45.2634	347	1110
																														45.2765	375	1073
																														45.2896	383	1123
																														45.3028	376	1082
																														45.3159	350	1087
																														45.329	385	1044
																														45.3422	359	1084
																														45.3553	351	1047
																														45.3684	366	1094
																														45.3815	345	1113
																														45.3947	367	1102
																														45.4078	358	1076
																														45.4209	366	1106
																														45.4341	411	1063
																														45.4472	419	1096
																														45.4603	350	1139
																														45.4735	363	1078
																														45.4866	370	1062
																														45.4997	359	1085
																														45.5128	376	1080
																														45.526	316	1084
																														45.5391	382	1093
																														45.5522	355	1081
																														45.5654	379	1086
																														45.5785	360	1089
																														45.5916	383	1105
																														45.6048	356	1072
																														45.6179	351	1104
																														45.631	390	1050
																														45.6442	357	1102
																														45.6573	335	1113
																														45.6704	354	1129
																														45.6835	382	1088
																														45.6967	386	1047
																														45.7098	340	1078
																														45.7229	406	1073
																														45.7361	354	1082
																														45.7492	356	1103
																														45.7623	378	1051
																														45.7755	423	1102
																														45.7886	380	1075
																														45.8017	375	1087
																														45.8148	389	1138
																														45.828	410	1104
																														45.8411	402	1146
																														45.8542	387	1094
																														45.8674	387	1126
																														45.8805	368	1073
																														45.8936	388	1069
																														45.9068	410	1112
																														45.9199	382	1088
																														45.933	355	1123
																														45.9461	353	1110
																														45.9593	407	1099
																														45.9724	426	1075
																														45.9855	405	1110
																														45.9987	424	1119
																														46.0118	347	1095
																														46.0249	390	1140
																														46.0381	369	1143
																														46.0512	405	1105
																														46.0643	401	1125
																														46.0775	398	1071
																														46.0906	378	1114
																														46.1037	397	1125
																														46.1168	420	1112
																														46.13	399	1107
																														46.1431	377	1176
																														46.1562	407	1122
																														46.1694	409	1126
																														46.1825	404	1109
																														46.1956	416	1110
																														46.2088	415	1166
[truncated: 1,811 more rows]

## Sheet: Fig. 3
Fig. 3a				Fig. 3b				Fig. 3c					Fig. 3d
Saliva (Normalized TLR9 activation)				Serum (Normalized TLR9 activation)				Saliva (Normalized TLR9 activation)					Serum (Normalized TLR9 activation)
Healthy Saliva	Periodontitis Saliva			Healthy Sample	Periodontitis Sample			Control	Untreated	PAMAM-G3	G3@SeHANs		Control	Untreated	PAMAM-G3	G3@SeHANs
1.56204	2.2269			1.84211	2.93421			0.945559	4.83095	3.54155	3.40401		0.811841	3.23081	2.67185	2.75815
1.14719	2.69327			1.56579	4.25			0.997135	5.16619	3.82521	3.29226		0.838435	3.40743	2.03713	2.67737
0.782047	2.47866			0.75	5			1.05731	4.75358	3.03438	2.73352		1.34972	3.40642	2.64124	2.42449
0.508722	1.65086			0.0526316	3.93421
				0.789474	4.17105
Fig. 3e
Gingival Keratinocyte					Gingival Fibroblast					Mitochondrion					Porphyromonas gingivalis					Fusobacterium nucleatum
Control	Untreated	PAMAM-G3	G3@SeHANs		Control	Untreated	PAMAM-G3	G3@SeHANs		Control	Untreated	PAMAM-G3	G3@SeHANs		Control	Untreated	PAMAM-G3	G3@SeHANs		Control	Untreated	PAMAM-G3	G3@SeHANs
1.00214	4.27195	3.19272	3.12848		0.985328	2.28263	1.11892	1.18378		0.986692	1.31464	0.923954	1.02091		1.07339	1.517	0.853751	1.02375		1.19209	3.50629	2.73164	2.97627
1.00214	5.04283	3.30193	3.42398		0.980695	1.97992	0.857915	1.40772		1.01806	1.46863	0.912548	1.14354		0.924447	1.51052	0.926066	1.01565		0.882353	3.80081	3.49899	2.89229
0.995717	4.65739	3.12206	2.83298		1.03398	1.77452	1.25251	1.56062		0.995247	1.52281	0.8327	1.04087		1.00216	1.36427	0.881274	0.946033		0.925558	3.40101	3.1211	2.86004
Fig. 3f
cfDNA from Saliva					cfDNA from Serum					Genomic DNA					mtDNA					CpG DNA
Control	Untreated	PAMAM-G3	G3@SeHANs		Control	Untreated	PAMAM-G3	G3@SeHANs		Control	Untreated	PAMAM-G3	G3@SeHANs		Control	Untreated	PAMAM-G3	G3@SeHANs		Control	Untreated	PAMAM-G3	G3@SeHANs
1.08037	1.32351	1.08497	0.914354		1.00216	1.17948	0.754709	1.00281		1.04925	1.12581	1.07782	1.07728		0.942122	1.18328	0.909968	0.893891		0.954853	2.85102	1.02257	1.51693
0.952154	1.16516	1.04716	0.877575		1.03334	0.998918	0.891751	0.986577		1.03307	1.07189	0.959741	0.929547		0.987138	1.38585	0.919614	0.983923		0.981941	3	1.09707	1.40858
0.967478	1.13502	1.06045	0.908224		0.964494	0.891751	0.809266	0.85473		0.917685	0.983465	1.15762	1.18404		1.07074	1.2283	0.938907	0.967846		1.06321	2.4447	1.11738	1.23251

## Sheet: Fig. 5
Fig. 5d (Saliva cfDNA)					Fig. 5e (Saliva TNF-α)					Fig. 5f (Serum cfDNA)					Fig. 5g (Serum TNF-α)
Normal	Untreated	PAMAM-G3	G3@SeHANs		Normal	Untreated	PAMAM-G3	G3@SeHANs		Normal	Untreated	PAMAM-G3	G3@SeHANs		Normal	Untreated	PAMAM-G3	G3@SeHANs
35.5767	781.21	740.194	117.37		60.4061	140.329	167.157	95.3012		268.632	358.79	365.107	263.387		36.9448	58.9179	46.6604	37.6501
40.7967	781.21	831.182	232.273		58.7881	196.048	138.265	113.215		283.395	367.95	305.64	222.813		32.3604	53.3888	53.8276	35.9534
46.3	677.227	787.061	177.595		52.8553	216.685	173.348	111.782		269.948	396.657	314.513	252.723		36.4055	55.3196	43.3547	44.0568
Fig. 5h (Saliva cfDNA)
Days post-operation	Normal			Untreated			PAMAM-G3			G3@SeHANs
0	35.5767	40.7967	46.3	35.5767	40.7967	46.3	35.5767	40.7967	46.3	35.5767	40.7967	46.3
3	32.6333	18.0767	52.43	64.9249	86.6577	66.5052	98.241	99.5606	100.978	98.3387	95.1456	87.7655
6	71.64	42.5567	13.5633	168.778	237.614	183.84	72.1824	162.538	228.638	46.1967	63.2933	268.862
9	22.4633	36.5667	27.8267	239.423	237.631	244.962	277.056	289.112	289.275	69.3073	70.0567	67.0591
12	37.7533	44.4467	25.64	245.272	236.083	222.252	271.191	267.77	275.59	80.2063	77.1598	78.3491
15	51.41	40.41	43.8733	781.21	781.21	677.227	740.194	831.182	787.061	117.37	232.273	177.595
Fig. 5i (Saliva TNF-α)
Days post-operation	Normal			Peridontits			PAMAM-G3			G3@SeHANs
0	54.4733	63.1028	58.7881	54.4733	63.1028	58.7881	54.4733	63.1028	58.7881	54.4733	63.1028	58.7881
3	56.6307	45.8439	44.7652	114.357	106.79	108.966	138.856	93.5669	96.6694	105.088	112.276	96.1964
6	62.5634	62.0241	64.7208	102.467	154.775	212.099	123.963	152.625	131.129	133.278	96.0177	114.648
9	57.7094	65.7995	56.6307	151.625	134.505	153.044	166.476	143.774	153.233	125.424	158.057	121.83
12	52.316	70.1142	55.0127	176.691	192.771	188.136	113.884	147.558	160.044	101.777	121.546	129.775
15	60.4061	58.7881	52.8553	140.329	196.048	216.685	167.157	138.265	173.348	95.3011	113.215	111.782
Fig. 5j Top Left (Mesial, CEJ-ABC)					Fig. 5j Top Right (Distal, CEJ-ABC)					Fig. 5j Buttom Left (Buccal, Bone Resorption Area)					Fig. 5j Buttom Right (Palatal, Bone Resorption Area)
Normal	Untreated	PAMAM-G3	G3@SeHANs		Normal	Untreated	PAMAM-G3	G3@SeHANs		Normal	Untreated	PAMAM-G3	G3@SeHANs		Normal	Untreated	PAMAM-G3	G3@SeHANs
0.190898	0.65	0.332	0.47		0.06491	0.744	0.234	0.52		0.437105	1.48562	0.878472	1.11381		0.556808	1.15488	0.99948	1.07277
0.17985	0.634	0.398	0.486		0.090864	0.598	0.566	0.53		0.379811	1.52762	1.13968	1.468		0.500661	1.24407	1.34895	1.17283
0.161114	0.562	0.468	0.542		0.072908	0.654	0.632	0.602		0.435618	1.37664	1.3812	1.06757		0.465245	1.72691	0.811048	1.09703
0.18117	0.584	0.632	0.512		0.082048	0.772	0.628	0.574		0.36158	1.38226	1.19752	1.09726		0.517274	1.28153	0.967884	1.24431
	0.584	0.548	0.496			0.724	0.526	0.704			1.57419	1.13977	1.13934			1.16855	1.09177	0.797541
	0.712	0.494	0.526			0.756	0.588	0.358			1.19658	1.12843	1.16971			1.05272	0.843817	1.06135
			0.594					0.504					1.51373					1.03124
			0.432					0.276					0.773673					0.950092
			0.516					0.482					1.12239					1.06246
			0.526					0.298					0.910568					0.909424
			0.46					0.592					1.02935					1.03564
			0.444					0.448					1.40676					1.09111
			0.474					0.412					0.983329					1.02824

## Sheet: Fig. 6
Fig. 6d (TLR9-Normalized integrated optical density )
Normal	Untreated	PAMAM-G3	G3@SeHANs
2.04917	113.354	85.6579	82.2959
1.513	62.451	24.5133	49.566
0.177295	44.1757	11.042	52.4644
0.260541	116.51	43.8816	84.8717
Fig. 6e (TNF-α)					Fig. 6f (IL-6)
Normal	Untreated	PAMAM-G3	G3@SeHANs		Normal	Untreated	PAMAM-G3	G3@SeHANs
30.7071	65.8586	43.4343	39.596		61.6471	138.824	83.7647	66.8235
29.2929	71.9192	42.4242	45.0505		64.4706	136.941	77.1765	60.7059
35.5556	74.5455	42.8283	36.9697		74.8235	114.353	59.7647	88.4706
Fig. 6g (Rela)					Fig. 6h (Tnf)					Fig. 6i (Il6)
Normal	Untreated	PAMAM-G3	G3@SeHANs		Normal	Untreated	PAMAM-G3	G3@SeHANs		Normal	Untreated	PAMAM-G3	G3@SeHANs
0.355612	3.22669	2.31203	1.44056		1.65893	4.59675	0.276087	0.570975		0.937856	21.5474	11.1098	15.2767
1.78513	11.8817	1.26847	2.44946		0.855583	0.661913	1.12433	0.487176		1.11162	22.6601	11.5025	17.3983
0.859262	7.41671	0.475441	2.0538		0.485491	0.784398	1.14112	0.861465		0.958927	22.0019	10.7713	15.5109

## Sheet: Fig. 7
Fig. 7b			Fig. 7c
% of CD197+ Produing Cells			% of CD36+ Produing Cells
Healthy	Periodontitis		Healthy	Periodontitis
0.56	1.87		73	59.2
1.08	2.21		71.7	57.4
1.95	1.8		75.3	61.8

## Sheet: Fig. S1
Fig. S1
PLI (mean)				PLI (>2)%				BI (mean)
Healthy	Gingivitis	Periodontitis		Healthy	Gingivitis	Periodontitis		Healthy	Gingivitis	Periodontitis
0.464286	1.24107	1.90179		0.0625	0.321429	0.660714		0.125	0.988095	2.92169
1	1.16071	1.48571		0.1875	0.258929	0.390476		1	1.05952	1.86667
0.883929	1.26786	1.83929		0.0982143	0.3125	0.607143		0.964286	1.96429	2.44643
0.401786	1.65179	1.25		0	0.580357	0.321429		0.0892857	1.94048	1.10714
0.401786	1.08929	1.72321		0	0.258929	0.5625		0.321429	1.52976	1.99405
0.732143	0.892857	1.58929		0.125	0.151786	0.526786		0.630952	2.58333	2.65476
0.4375	0.594595	1.38393		0.0535714	0.054054	0.339286		0.386905	0.964286	2.7381
0.419643	1.32143	1.09821		0.0357143	0.357143	0.232143		0.369048	2.30952	2.13095
0.758929	0.598214	1.77679		0.160714	0.00892857	0.625		0.660714	1.20238	3.11905
0.232143	1.16071	2.08036		0.00892857	0.267857	0.758929		0.154762	1.70238	2.7381
PD (mean)				PD (>4mm)%				BOP(+)%
Healthy	Gingivitis	Periodontitis		Healthy	Gingivitis	Periodontitis		Healthy	Gingivitis	Periodontitis
1.35714	2.07738	3.68452		0	0.0535714	0.482143		0.0178571	0.214286	0.892857
2.17857	1.67857	3.88889		0	0.0119048	0.561728		0.0952381	0.285714	0.512346
2.35119	2.6131	4.04167		0.0416667	0.0892857	0.547619		0.0892857	0.607143	0.845238
1.60714	2.77381	2.04167		0	0.214286	0.0178571		0	0.595238	0.255952
2.1369	2.6369	3.32738		0	0.172619	0.380952		0.0595238	0.470238	0.654762
1.83929	2.91071	3.70833		0	0.279762	0.52381		0.0833333	0.77381	0.886905
1.65476	2.27976	3.22619		0	0.0297619	0.321429		0.0297619	0.267857	0.880952
2.04762	3.22619	3.48214		0	0.363095	0.35119		0.0714286	0.75	0.589286
2.28571	2.13095	4.44643		0	0.0178571	0.654762		0.10119	0.363095	0.958333
1.81548	2.48214	3.375		0	0.077381	0.422619		0.0119048	0.529762	0.880952

## Sheet: Fig. S2-4
	group	blood	saliva	BI aver	BI (>1)%	BI (>2)% [BOP(+)% ]	BI (>3)%	BI (>4)%	BI (>5)%	BI max	PLI aver	PLI (>1)%	PLI (>2)%	PLI (>3)%	PLI max	PD aver	PD (>3mm)%	PD (>4mm)%	PD (>5mm)%	PD (>7mm)%	PD (>9mm)%	PD max
H01	0	82.671	11.129	0.125	0.107143	0.0178571	0	0	0	2	0.464286	0.401786	0.0625	0	2	1.35714	0	0	0	0	0	2
H02	0	70.004	30.558	1	0.904762	0.0952381	0	0	0	2	1	0.8125	0.1875	0	2	2.17857	0.380952	0	0	0	0	3
H03	0	72.776	36.412	0.964286	0.875	0.0892857	0	0	0	2	0.883929	0.785714	0.0982143	0	2	2.35119	0.440476	0.0416667	0	0	0	4
H04	0	77.939	11.607	0.0892857	0.0892857	0	0	0	0	1	0.401786	0.401786	0	0	1	1.60714	0.0357143	0	0	0	0	3
H05	0	72.2032	19.063	0.321429	0.261905	0.0595238	0	0	0	2	0.401786	0.401786	0	0	1	2.1369	0.327381	0	0	0	0	3
H06	0	79.469	31.732	0.630952	0.547619	0.0833333	0	0	0	2	0.732143	0.607143	0.125	0	2	1.83929	0.184524	0	0	0	0	3
H07	0	77.031	17.299	0.386905	0.357143	0.0297619	0	0	0	2	0.4375	0.383929	0.0535714	0	2	1.65476	0.047619	0	0	0	0	3
H08	0	85.109	23.264	0.369048	0.297619	0.0714286	0	0	0	2	0.419643	0.383929	0.0357143	0	2	2.04762	0.214286	0	0	0	0	3
H09	0	99.02	32.134	0.660714	0.559524	0.10119	0	0	0	2	0.758929	0.589286	0.160714	0.00892857	3	2.28571	0.315476	0	0	0	0	3
H10	0	82.05	12.381	0.154762	0.142857	0.0119048	0	0	0	2	0.232143	0.223214	0.00892857	0	2	1.81548	0.0833333	0	0	0	0	3
G01	1	112.114	67.887	0.988095	0.64881	0.214286	0.10119	0.0238095	0	4	1.24107	0.857143	0.321429	0.0625	3	2.07738	0.238095	0.0535714	0.00595238	0	0	5
G02	1	67.774	34.01	1.05952	0.732143	0.285714	0.0416667	0	0	3	1.16071	0.901786	0.258929	0	2	1.67857	0.0833333	0.0119048	0	0	0	4
G03	1	78.214	49.399	1.96429	0.988095	0.607143	0.35119	0.0178571	0	4	1.26786	0.946429	0.3125	0.00892857	3	2.6131	0.571429	0.0892857	0	0	0	4
G04	1	103.685	24.121	1.94048	1	0.595238	0.339286	0.00595238	0	4	1.65179	0.973214	0.580357	0.0982143	3	2.77381	0.654762	0.214286	0	0	0	4
G05	1	64.08	75.488	1.52976	1	0.470238	0.0595238	0	0	3	1.08929	0.723214	0.258929	0.107143	3	2.6369	0.595238	0.172619	0.0297619	0	0	5
G06	1	125.471	41.037	2.58333	1	0.77381	0.613095	0.184524	0.0119048	5	0.892857	0.6875	0.151786	0.0535714	3	2.91071	0.64881	0.279762	0.0357143	0	0	5
G07	1	65.978	24.438	0.964286	0.678571	0.267857	0.0178571	0	0	3	0.594595	0.540541	0.0540541	0	2	2.27976	0.464286	0.0297619	0	0	0	4
G08	1	59.598	22.497	2.30952	0.988095	0.75	0.517857	0.0535714	0	4	1.32143	0.9375	0.357143	0.0267857	3	3.22619	0.75	0.363095	0.14881	0	0	5
G09	1	72.253	22.844	1.20238	0.732143	0.363095	0.107143	0	0	3	0.598214	0.589286	0.00892857	0	2	2.13095	0.345238	0.0178571	0	0	0	4
G10	1	74.875	55.395	1.70238	0.880952	0.529762	0.279762	0.0119048	0	4	1.16071	0.892857	0.267857	0	2	2.48214	0.535714	0.077381	0.00595238	0	0	5
P01	2	101.075	95.494	2.92169	0.988095	0.892857	0.708333	0.297619	0	4	1.90179	0.928571	0.660714	0.3125	3	3.68452	0.815476	0.482143	0.297619	0.0297619	0	7
P02	2	150.646	90.918	1.86667	0.944444	0.512346	0.37037	0.0740741	0	4	1.48571	0.92381	0.390476	0.161905	4	3.88889	0.802469	0.561728	0.283951	0.0864198	0.00617284	9
P03	2	166.564	60.559	2.44643	0.988095	0.845238	0.511905	0.0952381	0.00595238	5	1.83929	0.991071	0.607143	0.241071	3	4.04167	0.821429	0.547619	0.422619	0.0357143	0	8
P04	2	117.28	18.809	1.10714	0.797619	0.255952	0.0535714	0	0	3	1.25	0.866071	0.321429	0.0625	3	2.04167	0.238095	0.0178571	0.00595238	0	0	5
P05	2	128.609	42.479	1.99405	0.946429	0.654762	0.321429	0.0714286	0	4	1.72321	0.982143	0.5625	0.178571	3	3.32738	0.77381	0.380952	0.119048	0.0178571	0	8
P06	2	96.964	69.838	2.65476	1	0.886905	0.720238	0.047619	0	4	1.58929	0.955357	0.526786	0.107143	3	3.70833	0.863095	0.52381	0.255952	0.0178571	0	8
P07	2	171.535	123.646	2.7381	1	0.880952	0.714286	0.142857	0	4	1.38393	0.857143	0.339286	0.1875	3	3.22619	0.583333	0.321429	0.172619	0.047619	0.0119048	10
P08	2	124.307	21.888	2.13095	0.988095	0.589286	0.375	0.178571	0	4	1.09821	0.857143	0.232143	0.00892857	3	3.48214	0.738095	0.35119	0.22619	0.0595238	0	8
P09	2	154.518	121.464	3.11905	1	0.958333	0.77381	0.386905	0	4	1.77679	1	0.625	0.151786	3	4.44643	0.904762	0.654762	0.494048	0.125	0.00595238	9
P10	2	160.923	72.879	2.7381	1	0.880952	0.714286	0.142857	0	4	2.08036	1	0.758929	0.321429	3	3.375	0.809524	0.422619	0.136905	0	0	6
Participant number	Parameter	Region (12=maxillary, 34=mandibular)	Site (Buccal/Lingual)	Tooth numbering
				7			6			5			4			3			2			1			1			2			3			4			5			6			7
H01	PD	12	B	2	2	2	2	1	2	2	1	2	2	1	1	1	1	2	1	1	2	2	1	2	2	1	2	2	1	1	2	1	2	2	1	2	2	1	2	2	2	2	1	2	2
			L	2	1	2	2	1	2	1	2	2	1	1	1	1	1	2	2	1	2	1	1	1	1	1	1	2	1	2	2	1	1	1	1	2	2	1	2	1	1	2	1	1	2
		34	L	2	1	2	2	1	1	1	1	1	1	1	1	1	1	1	1	1	1	1	1	1	1	1	1	1	1	2	2	1	2	1	1	1	1	1	2	2	1	1	2	1	1
			B	2	1	1	2	1	2	1	1	1	1	2	1	1	1	1	1	1	1	1	1	1	1	1	1	1	1	1	1	1	2	1	1	1	1	1	1	1	1	2	2	1	2
	PLI	12	B	1	1	1	1	0	0	0	0	0	0	0	1	0	0	0	1	0	1	1	0	1	1	0	0	0	0	1	0	0	1	0	0	1	1	0	1	0	0	1	1	1	2
			L	2			2			1			1			1			1			0			0			0			0			1			0			1			1
		34	L	2			2			1			1			1			0			0			1			0			0			0			0			1			2
			B	1	0	0	0	0	0	0	0	0	0	0	1	0	0	0	0	0	1	0	0	0	0	0	0	0	0	0	1	0	0	0	0	1	0	0	0	0	1	1	0	1	2
	BOP	12	B	0	0	0	0	0	0	1	0	1	1	0	0	0	0	1	0	0	0	0	0	0	0	0	0	0	0	0	0	0	0	0	0	0	0	0	0	0	0	0	0	0	0
			L	0	0	0	0	0	0	0	0	0	0	0	0	0	0	0	0	0	0	1	0	0	0	0	0	0	0	0	1	0	0	0	0	0	0	0	0	0	0	0	0	0	0
		34	L	0	0	1	0	0	0	0	0	0	1	0	0	0	1	0	0	2	0	0	0	0	1	0	0	0	0	1	2	0	0	1	0	0	0	0	0	0	0	1	1	0	0
			B	0	0	0	0	0	2	0	0	0	0	0	0	0	0	0	0	0	0	0	0	0	0	0	0	0	0	0	1	0	0	0	0	0	0	0	0	0	0	0	0	0	0
H02	PD	12	B	2	2	2	3	2	2	3	2	2	2	1	2	2	1	1	2	1	1	1	1	2	2	1	1	3	2	3	2	1	3	3	2	3	2	1	3	3	2	3	3	2	3
			L	3	3	3	3	2	3	3	2	3	3	1	2	1	1	2	2	1	2	2	1	2	2	1	2	2	1	2	2	1	2	2	1	2	3	2	3	3	2	3	3	2	2
		34	L	3	2	3	3	3	3	3	2	3	2	1	3	3	1	3	2	1	2	1	1	1	3	1	3	2	1	3	2	1	3	3	2	3	3	2	3	3	2	3	3	2	3
			B	2	2	3	3	2	3	2	1	3	2	2	3	2	2	3	2	1	2	2	1	2	2	1	3	3	1	2	3	2	3	3	2	3	2	2	3	3	2	3	2	3	3
	PLI	12	B	2	1	2	1	0	1	1	0	1	1	1	1	1	1	1	1	1	1	1	0	0	0	0	1	0	0	1	0	0	1	0	0	1	1	1	1	1	2	2	1	1	2
			L	1			1			1			1			0			0			0			0			0			0			1			1			1			1
		34	L	1			2			1			1			1			1			1			1			1			1			2			2			2			2
			B	1	2	1	1	2	1	1	2	1	1	0	1	1	0	2	1	0	2	2	1	2	1	1	1	1	2	1	1	1	1	1	2	1	1	1	1	1	1	2	2	1	1
	BI	12	B	1	1	1	1	0	0	1	1	1	1	1	1	1	0	0	1	0	1	1	1	0	1	1	1	1	1	1	1	0	1	1	1	1	1	1	2	2	1	2	1	1	2
			L	1	1	1	1	2	1	1	1	1	1	1	1	1	1	1	1	1	1	0	1	0	0	0	1	0	0	1	1	1	1	1	1	1	1	1	1	1	1	1	1	1	1
		34	L	1	1	1	1	1	1	1	1	1	1	1	1	1	1	1	1	0	1	1	1	1	1	0	1	1	1	1	1	1	2	1	1	2	2	1	2	2	1	1	1	1	1
			B	1	1	1	2	1	2	1	1	1	1	1	1	1	1	1	1	1	1	1	0	1	1	1	1	1	1	1	1	1	2	1	1	2	1	1	1	1	1	2	1	1	2
H03	PD	12	B	3	2	3	3	2	3	2	2	3	2	2	3	3	1	2	2	1	2	2	1	2	2	1	3	3	1	3	3	2	3	2	2	3	2	2	3	2	2	3	3	2	3
			L	3	2	2	3	2	2	3	2	4	3	3	2	3	2	2	2	1	2	2	1	2	2	1	3	3	1	3	3	2	3	2	2	3	2	2	3	2	2	3	3	2	3
		34	L	4	1	2	3	1	2	3	1	2	3	1	2	2	1	2	3	1	2	2	1	2	3	1	2	2	1	3	3	2	3	4	2	4	3	2	3	4	2	3	3	3	3
			B	3	2	2	4	2	3	3	2	2	3	2	3	3	2	3	3	2	3	3	2	3	2	1	2	2	1	3	3	1	1	3	2	3	3	2	3	3	2	4	3	2	3
	PLI	12	B	1	1	1	1	1	1	1	0	1	1	1	1	0	0	1	0	0	0	0	0	0	0	0	1	1	1	1	1	1	1	1	1	1	1	1	1	1	0	1	1	1	1
			L	1			1			1			1			0			1			0			0			1			0			0			1			1			1
		34	L	1			1			1			2			2			1			1			1			2			2			1			1			1			1
			B	1	1	1	1	0	1	1	0	0	1	1	1	1	0	1	2	0	2	2	0	2	2	1	2	2	1	1	1	1	1	1	1	1	1	0	1	1	1	1	1	1	1
	BI	12	B	2	1	1	1	1	1	1	1	1	1	1	1	1	1	1	1	1	1	1	0	0	0	1	1	1	0	1	1	1	1	1	1	1	1	1	2	1	1	2	1	1	2
			L	1	1	2	1	1	1	1	1	1	1	0	1	1	1	1	1	2	1	1	0	0	0	1	0	1	0	1	1	1	1	1	1	1	1	1	2	1	1	2	1	1	1
		34	L	1	1	0	1	1	1	1	1	1	1	0	1	1	1	0	1	0	1	0	0	0	1	1	1	1	1	1	1	1	1	1	1	1	2	1	2	1	1	1	2	1	1
			B	1	1	1	1	1	2	2	1	1	0	0	0	2	1	1	1	1	1	1	1	1	1	1	1	1	1	1	1	1	1	1	1	1	0	1	1	1	1	1	1	1	2
H04	PD	12	B	2	1	2	2	1	1	2	1	2	2	1	2	2	1	2	1	1	2	2	1	2	1	1	1	2	1	1	2	1	2	2	1	2	2	2	3	2	2	2	1	2	3
			L	2	1	2	2	2	1	2	1	2	2	1	2	2	1	2	1	1	1	1	1	1	2	1	2	1	1	1	2	1	1	3	1	2	2	1	1	2	1	2	1	2	2
		34	L	2	1	2	2	1	2	2	1	2	2	2	1	1	1	2	1	1	1	1	1	1	1	1	2	2	1	2	2	1	2	1	1	2	2	1	2	2	1	2	2	2	2
			B	2	1	2	2	1	2	2	2	1	2	1	2	2	2	3	1	2	1	1	2	1	1	2	2	2	2	1	2	2	1	2	2	2	2	2	1	1	2	3	2	2	3
	PLI	12	B	1	1	1	1	0	1	0	0	0	0	0	0	0	0	1	0	0	1	0	0	0	0	0	0	0	0	0	0	0	0	1	1	1	0	0	0	0	0	0	0	1	1
			L	1			1			1			1			0			0			0			0			0			0			0			0			1			1
		34	L	1			1			1			1			0			0			0			0			0			0			0			0			0			0
			B	1	1	1	1	1	0	1	0	0	1	1	0	0	0	0	0	0	0	1	0	0	0	0	0	0	0	0	1	0	1	1	1	1	1	1	1	1	1	1	1	1	1
	BOP	12	B	0	0	0	0	0	0	1	0	1	1	0	0	0	0	1	0	0	0	0	0	0	0	0	0	0	0	0	0	0	0	0	0	0	0	0	0	0	0	0	0	0	0
			L	1	0	0	0	1	0	0	0	0	0	0	0	0	0	0	0	0	0	1	0	0	0	0	0	0	0	0	1	0	0	0	0	0	0	0	0	0	0	0	0	0	1
		34	L	0	0	1	0	0	0	0	0	0	0	0	0	0	0	0	0	0	0	0	0	0	0	0	0	0	0	0	0	0	0	0	0	0	1	0	0	0	0	0	0	0	0
			B	0	0	0	0	0	1	0	0	0	0	0	0	0	0	0	0	0	0	0	1	0	1	0	0	0	0	0	0	0	0	0	0	0	0	0	0	0	0	1	0	0	0
H05	PD	12	B	2	1	3	3	1	3	3	1	2	2	1	2	2	1	2	1	1	2	2	1	2	3	1	1	2	1	1	2	1	2	2	1	2	2	2	3	2	2	3	3	2	3
			L	2	2	2	3	2	3	3	2	3	3	1	3	3	1	2	2	1	2	2	1	2	2	1	3	2	1	2	2	1	2	3	1	3	3	1	3	3	2	2	3	2	3
		34	L	2	2	2	2	2	3	2	2	2	2	2	2	2	1	2	2	1	2	2	1	3	2	1	2	2	1	2	2	1	2	2	1	2	2	1	2	2	1	3	3	2	3
			B	3	2	3	2	2	3	3	2	3	3	2	3	2	2	3	3	2	3	3	2	3	2	2	3	3	2	3	3	2	3	3	2	3	3	2	3	3	2	3	3	3	3
	PLI	12	B	1	1	1	1	0	1	0	0	0	0	0	0	0	0	1	0	0	1	0	0	0	0	0	0	0	0	0	0	0	0	1	1	1	0	0	0	0	0	0	0	1	1
			L	1			1			1			1			0			0			0			0			0			0			0			0			1			1
		34	L	1			1			1			1			0			0			0			0			0			0			0			0			0			0
			B	1	1	1	1	1	0	1	0	0	1	1	0	0	0	0	0	0	0	1	0	0	0	0	0	0	0	0	1	0	1	1	1	1	1	1	1	1	1	1	1	1	1
	BI	12	B	1	0	0	0	0	0	0	0	0	0	0	0	0	0	0	0	0	0	0	0	0	0	0	0	1	0	0	0	0	0	0	0	0	0	0	0	0	0	0	0	0	1
			L	0	0	0	0	0	0	0	1	1	0	0	0	0	0	0	0	0	0	0	0	0	1	0	0	0	0	1	0	0	0	0	0	1	0	0	0	1	0	0	0	0	2
		34	L	2	1	2	2	0	1	0	0	0	1	1	1	0	0	0	1	0	2	2	1	1	1	1	2	2	1	2	0	0	0	0	0	0	1	0	0	1	0	1	1	0	1
			B	2	1	0	0	0	0	1	1	0	0	0	0	0	1	1	0	0	0	0	0	0	0	0	0	0	0	0	0	1	1	0	0	0	0	0	1	0	0	0	0	1	0
H06	PD	12	B	3	2	2	2	2	2	2	2	2	2	1	2	2	1	2	2	1	2	2	1	2	1	1	2	1	1	2	2	1	2	2	2	2	2	2	3	2	3	2	3	3	3
			L	3	2	2	2	2	2	2	2	2	2	2	1	1	1	1	1	1	1	1	1	1	1	1	1	1	1	1	1	1	2	2	2	1	1	2	1	2	1	2	3	2	3
		34	L	3	2	3	3	3	3	3	2	3	3	3	2	2	3	2	1	1	1	1	1	1	1	1	2	2	2	1	1	1	2	2	2	2	2	2	2	2	2	3	3	2	3
			B	3	2	3	3	3	2	2	2	2	2	2	2	2	1	1	1	1	2	2	1	1	1	1	1	1	1	1	2	1	1	2	1	1	2	3	3	3	2	3	2	2	3
	PLI	12	B	2	1	1	1	1	2	2	1	1	1	1	0	1	1	1	1	0	1	1	0	1	1	1	2	1	1	0	1	1	1	0	0	0	1	0	0	1	1	2	1	1	2
			L	1			2			1			1			0			0			0			0			0			0			0			0			2			2
		34	L	1			1			1			1			0			0			0			0			0			0			0			0			0			0
			B	1	1	0	1	1	1	1	1	0	1	1	0	2	1	0	0	0	0	0	0	0	0	0	0	0	1	1	1	1	0	0	0	1	1	2	1	2	2	1	1	1	2
	BOP	12	B	1	1	2	2	1	2	1	1	1	1	0	1	1	0	1	0	0	0	1	1	1	0	0	0	0	0	0	0	0	0	0	0	0	1	1	1	1	1	1	2	1	1
			L	0	0	2	1	1	1	0	0	0	0	0	0	1	0	0	1	0	1	0	0	0	0	0	0	0	0	0	0	0	0	0	0	0	0	0	1	1	1	1	2	1	1
		34	L	1	1	1	1	1	1	2	1	1	0	0	0	0	0	0	0	0	0	1	1	1	1	1	1	1	1	0	0	0	0	0	0	0	0	0	0	1	1	1	1	1	2
			B	1	1	2	2	1	0	1	1	1	1	0	0	0	0	0	2	1	1	1	1	1	2	1	1	1	1	1	0	0	0	0	0	0	1	1	1	1	1	2	2	1	1
H07	PD	12	B	2	1	2	2	2	1	1	1	2	1	1	1	1	1	2	2	1	1	2	1	2	2	1	2	1	1	1	2	1	2	2	1	2	2	2	2	2	2	3	2	2	3
			L	3	2	2	2	2	2	2	2	2	2	1	2	2	1	2	2	2	1	1	1	1	1	1	2	2	1	2	1	1	1	1	1	2	1	1	2	2	2	2	2	2	2
		34	L	2	1	2	1	1	1	2	1	2	2	2	2	2	1	2	1	1	2	1	1	1	1	1	2	2	1	2	2	1	2	2	2	2	2	1	2	3	2	3	2	2	2
			B	3	2	2	3	2	2	2	2	1	2	2	1	2	1	2	2	1	1	1	1	2	1	1	2	1	1	1	1	1	2	2	1	2	2	1	3	2	2	2	2	2	2
	PLI	12	B	2	1	0	0	1	0	0	0	1	0	0	0	0	0	0	1	0	0	0	0	0	0	0	1	0	0	0	0	0	1	0	0	0	0	1	0	0	0	1	1	1	2
			L	1			1			1			1			0			0			1			0			0			0			0			0			1			1
		34	L	1			1			1			1			0			0			0			0			0			0			0			0			0			0
			B	1	0	1	0	1	1	0	1	2	2	1	1	0	1	0	0	0	0	0	0	0	0	0	1	1	0	0	0	0	1	2	1	0	1	0	0	0	1	1	0	1	2
	BOP	12	B	2	1	1	1	0	1	1	0	0	0	0	0	0	0	0	0	1	0	1	0	0	0	0	1	0	0	0	0	0	1	1	1	1	1	0	0	0	0	1	1	0	0
			L	2	1	1	1	0	0	0	0	0	0	0	0	0	0	0	0	0	0	0	0	0	0	0	0	0	0	0	0	0	0	0	0	0	1	1	1	1	0	0	1	1	1
		34	L	1	1	1	0	0	0	0	0	0	0	0	0	1	1	1	0	0	0	0	0	0	0	0	0	1	1	1	0	0	1	2	0	0	0	0	0	0	0	0	0	0	1
			B	1	1	1	1	0	1	1	2	0	2	0	0	0	1	1	0	0	0	1	1	1	0	0	1	1	1	0	0	1	0	0	1	0	0	0	1	0	0	0	0	1	1
H08	PD	12	B	3	2	2	2	2	2	2	2	2	2	2	1	2	1	2	2	1	2	2	1	2	1	1	2	2	1	2	2	2	2	2	2	2	2	2	3	3	2	3	3	2	3
			L	3	3	3	3	2	3	3	2	2	2	2	2	2	1	2	2	2	1	2	1	1	1	1	1	1	2	2	2	2	2	2	2	2	2	2	3	2	2	3	3	2	3
		34	L	3	2	3	3	2	3	2	2	3	2	2	2	2	2	1	1	2	1	1	1	2	2	1	1	1	1	2	2	2	3	2	2	3	2	2	3	2	2	3	3	2	3
			B	3	2	2	3	2	3	2	2	2	2	2	2	3	2	3	2	2	2	2	2	2	3	2	2	1	2	2	3	2	2	2	2	1	1	1	2	2	2	2	3	2	3
	PLI	12	B	1	1	0	0	0	1	1	1	0	0	0	1	1	1	1	0	0	0	0	0	0	0	0	0	0	0	0	0	0	1	1	0	0	1	1	1	1	1	1	0	0	0
			L	1			1			0			1			0			0			0			0			0			0			0			0			1			2
		34	L	1			0			0			0			0			0			0			0			0			0			0			0			0			0
			B	1	1	0	1	1	1	2	0	0	2	1	0	0	0	0	0	1	1	0	0	0	0	0	0	1	1	1	1	0	0	0	0	0	0	0	1	1	1	2	1	0	1
	BOP	12	B	2	1	2	2	1	2	2	1	1	1	1	2	2	1	1	0	0	0	0	0	0	0	0	0	0	0	0	0	0	1	1	0	0	1	1	1	1	1	2	1	0	0
			L	0	1	2	1	1	0	0	0	0	0	1	1	1	1	1	0	0	0	0	0	0	0	0	0	0	0	0	0	0	0	0	0	0	0	0	0	0	0	1	2	1	2
		34	L	1	1	0	0	0	0	0	0	0	0	0	0	0	0	0	0	0	0	0	0	0	0	0	0	0	0	0	0	0	0	0	0	0	0	1	1	0	0	0	0	0	0
			B	1	0	0	0	0	0	0	0	1	2	0	0	0	0	0	0	0	1	0	0	0	0	0	0	0	0	1	0	0	0	0	0	0	0	0	0	0	1	1	1	0	1
H09	PD	12	B	3	3	3	3	2	3	3	3	2	3	3	3	3	2	2	2	2	2	2	2	2	2	2	3	2	2	3	2	2	2	3	3	2	3	2	3	3	3	3	3	2	3
			L	3	2	3	3	3	3	3	2	2	2	2	2	2	2	2	3	2	2	3	2	2	2	2	2	2	2	2	2	2	2	2	2	3	2	2	2	2	2	2	2	2	3
		34	L	3	2	3	2	2	3	3	2	2	2	2	3	2	2	2	2	3	2	2	2	3	2	1	2	2	1	2	2	2	3	3	2	3	2	2	2	2	2	2	3	2	3
			B	2	2	3	3	2	2	2	2	2	2	3	3	3	3	2	3	2	2	2	2	2	2	1	2	2	1	2	1	2	2	2	2	2	3	2	2	2	2	2	2	2	3
	PLI	12	B	1	1	0	2	2	1	1	1	1	1	1	0	0	0	1	1	1	0	0	0	1	1	1	1	1	0	0	2	2	1	1	1	0	0	0	1	1	1	2	2	2	3
			L	1			2			1			1			0			0			0			0			0			0			0			0			2			2
		34	L	1			1			1			1			0			0			1			1			0			0			0			0			0			0
			B	2	2	2	2	2	1	1	1	0	1	1	1	1	1	0	0	0	1	1	1	1	0	1	0	0	0	1	0	0	0	0	2	0	0	0	1	1	1	0	0	0	2
	BOP	12	B	0	0	0	1	2	2	2	1	1	0	0	0	0	1	2	2	1	1	1	1	0	0	0	0	0	0	1	2	1	0	0	0	1	1	0	0	0	1	1	1	1	2
			L	1	1	0	1	2	2	1	1	0	0	1	0	0	0	0	0	1	1	1	1	1	1	0	0	0	0	0	0	0	0	1	1	0	0	0	0	0	1	1	1	1	2
		34	L	1	1	1	2	2	2	1	1	1	1	1	1	0	0	0	0	0	0	0	0	0	0	0	0	0	0	0	0	0	1	1	1	1	0	0	0	1	1	1	1	1	2
			B	1	1	1	1	1	1	0	0	1	1	1	1	1	0	1	1	1	2	1	1	0	0	1	0	0	0	1	0	0	0	0	1	1	0	0	1	1	1	1	1	2	2
H10	PD	12	B	3	2	2	2	2	2	2	2	2	2	2	2	2	1	2	1	1	1	1	1	1	1	1	2	2	1	2	2	2	2	1	1	2	2	2	3	3	2	3	2	2	3
			L	2	2	2	2	2	2	1	2	2	2	1	1	1	1	1	2	1	2	2	1	1	1	1	1	1	1	1	1	1	2	2	2	2	2	1	2	2	2	2	2	2	3
		34	L	2	2	2	2	2	2	2	1	2	2	2	2	2	1	2	2	2	1	1	1	2	2	2	2	2	1	1	1	1	2	2	2	2	2	2	3	2	2	3	3	2	3
			B	2	2	2	2	3	2	2	2	2	2	2	2	2	2	2	2	2	1	2	1	1	2	1	1	1	2	2	2	2	2	3	2	2	2	2	2	2	2	2	3	2	3
	PLI	12	B	1	1	0	0	0	1	0	1	0	0	0	1	1	0	1	0	0	0	0	0	0	0	0	0	0	1	0	0	0	0	0	1	1	0	0	0	0	0	0	0	0	2
			L	1			1			0			0			0			0			0			0			0			0			0			0			0			1
		34	L	1			0			1			0			0			0			0			0			0			0			0			0			0			0
			B	1	1	0	0	0	1	0	0	0	1	0	0	0	0	0	0	0	0	1	0	0	0	0	0	0	0	0	1	1	0	0	0	0	0	0	0	0	0	1	0	0	1
	BOP	12	B	1	1	0	0	0	0	0	0	0	0	0	0	0	0	0	0	0	0	0	0	0	0	0	0	0	1	0	0	0	0	0	1	1	1	0	0	0	0	0	0	1	1
			L	1	0	0	0	0	0	0	0	0	0	0	0	0	0	0	0	0	0	0	0	0	0	0	0	0	1	1	0	0	0	0	0	0	0	0	0	0	0	0	1	1	2
		34	L	1	1	0	0	0	0	0	0	1	0	0	0	0	0	0	0	0	0	1	0	0	1	0	0	0	0	0	0	0	0	0	0	0	0	0	0	0	0	0	0	0	0
			B	2	1	0	0	0	0	0	0	1	1	0	0	0	0	0	0	0	0	1	0	0	0	0	0	0	0	0	0	0	0	0	0	0	0	0	0	0	0	0	0	0	0
G01	PD	12	B	4	2	3	2	2	2	2	2	2	3	2	2	3	1	2	2	1	2	2	2	2	3	2	2	2	2	2	3	1	2	2	2	2	2	1	2	2	2	2	3	2	3
			L	4	2	3	3	1	3	2	2	3	2	2	3	3	1	3	3	2	2	2	2	2	3	2	3	2	2	2	3	2	3	3	2	3	3	2	3	4	2	2	3	2	3
		34	L	4	3	2	2	1	2	2	1	2	2	1	2	2	1	1	1	1	2	2	1	1	2	1	1	2	1	1	1	1	1	2	1	2	2	1	2	2	2	4	3	2	4
			B	4	1	3	2	2	3	3	1	2	2	1	2	2	1	2	2	1	2	2	1	1	2	1	2	2	1	2	2	1	2	2	1	1	2	1	3	2	2	2	4	2	5
	PLI	12	B	2	1	2	1	1	1	1	1	1	1	1	1	1	0	1	1	0	1	0	1	1	0	0	1	1	0	1	0	0	1	1	1	2	1	1	1	2	1	2	2	2	3
			L		2			1			1			1			1			1			1			2			2			2			2			3			3			3
		34	L		3			3			2			2			1			1			1			1			1			1			1			2			2			3
			B	2	1	1	2	1	2	1	0	1	1	0	1	1	0	0	1	0	1	2	1	2	2	1	1	1	0	1	2	0	1	1	0	1	2	1	2	2	1	2	2	1	2
	BOP	12	B	2	1	0	1	1	0	1	0	1	0	1	0	0	1	0	1	0	1	1	1	0	1	1	1	0	1	0	1	0	1	0	1	2	1	1	0	1	0	1	1	1	0
			L	3	1	1	0	3	1	1	1	3	1	1	2	1	0	1	0	1	0	0	0	2	0	1	1	0	0	1	0	2	3	0	1	2	0	1	1	0	1	1	0	1	2
		34	L	1	0	2	1	2	0	1	1	4	2	1	0	2	2	1	1	3	1	2	0	0	4	3	3	2	2	0	1	1	2	1	1	3	4	4	0	1	0	0	3	3	2
			B	1	0	0	1	2	0	1	1	3	1	1	2	1	1	0	1	0	1	1	1	1	0	1	0	0	1	1	0	0	0	0	0	0	0	0	0	0	3	0	0	1	3
G02	PD	12	B	4	3	3	3	2	2	3	2	2	2	1	1	2	1	1	1	1	2	2	1	2	2	1	2	1	1	1	2	1	2	2	1	2	1	1	2	1	1	2	2	3	3
			L	2	2	2	2	1	2	2	2	2	1	1	2	2	1	3	1	2	2	2	2	3	2	2	2	2	2	2	2	1	3	2	2	2	1	1	2	2	1	2	2	1	2
		34	L	2	2	2	2	2	2	2	1	2	2	1	2	2	1	2	1	1	1	1	1	1	1	1	1	1	1	1	1	1	1	1	1	1	1	1	2	2	1	1	2	2	2
			B	2	1	2	2	1	2	2	1	2	2	1	1	2	1	2	2	1	4	3	1	3	1	1	3	2	1	2	2	1	2	1	1	1	2	1	2	2	1	2	2	1	2
	PLI	12	B	2	2	2	1	2	1	1	2	1	1	1	1	1	2	1	1	1	1	1	0	1	0	0	1	0	0	1	1	0	1	2	1	1	1	1	1	2	2	2	2	2	2
			L	2			2			1			1			1			1			1			1			2			1			1			0			1			1
		34	L	2			1			1			1			1			1			1			1			2			1			1			2			2			2
			B	1	1	2	2	1	1	1	0	1	1	0	1	1	0	1	1	0	1	1	2	1	1	2	1	1	1	1	1	1	1	1	1	2	1	1	1	1	1	2	1	2	2
	BOP	12	B	2	2	1	0	0	3	2	2	1	1	0	1	0	0	0	0	0	0	0	0	0	0	0	0	1	0	1	2	1	3	2	1	2	1	0	1	2	1	1	2	1	1
			L	2	1	2	0	2	2	1	2	3	1	0	1	1	0	1	1	0	2	2	0	1	0	0	0	1	1	2	0	1	2	0	0	0	0	0	2	1	1	1	1	1	1
		34	L	1	0	2	0	2	1	1	2	3	2	2	1	1	0	2	1	0	0	0	0	1	3	2	1	2	0	1	2	1	1	3	2	1	2	1	2	2	3	1	1	1	1
			B	1	1	2	2	1	1	1	1	1	1	1	1	1	1	1	2	0	2	2	0	0	2	0	1	1	0	2	1	1	1	1	1	1	1	1	1	2	0	1	1	1	2
G03	PD	12	B	4	2	4	4	2	3	4	2	4	3	2	3	3	2	3	3	2	2	2	1	2	3	2	3	4	2	3	3	2	3	4	3	3	3	2	3	4	3	4	4	3	3
			L	3	2	3	2	2	3	3	2	3	3	2	3	3	2	3	3	2	2	2	1	2	2	1	3	2	1	3	3	2	3	3	2	2	3	2	3	3	2	3	3	3	4
		34	L	3	2	3	3	2	3	3	2	3	3	2	3	3	2	3	3	2	2	2	1	2	2	1	3	2	1	3	3	2	3	3	2	2	3	2	3	3	2	3	3	3	4
			B	4	2	3	3	2	3	3	2	3	4	2	3	3	2	3	2	3	2	3	1	2	2	2	3	3	2	3	2	2	3	2	2	3	2	2	3	3	2	3	3	3	4
	PLI	12	B	2	2	1	1	0	1	1	1	1	1	0	1	1	2	2	2	1	1	1	1	1	1	0	1	1	1	1	1	1	1	1	1	2	1	1	1	1	2	2	1	2	2
			L	2			2			2			2			1			1			0			0			0			1			1			1			1			1
		34	L	3			2			1			2			1			1			2			2			1			2			2			1			2			2
			B	1	1	1	1	2	2	1	2	2	1	2	2	1	2	1	2	1	1	1	1	1	2	1	2	2	1	1	1	2	1	1	1	1	1	1	1	1	1	1	1	1	1
	BOP	12	B	3	2	3	3	1	1	3	1	1	2	1	3	3	2	2	2	1	1	1	1	1	2	1	3	3	1	3	3	2	2	3	1	1	1	2	1	3	1	3	3	3	3
			L	3	3	4	3	3	4	2	1	3	2	1	3	3	3	3	3	1	1	1	1	1	2	3	3	3	2	2	3	1	1	2	2	3	1	2	2	1	1	3	2	3	3
		34	L	3	1	1	1	1	1	3	1	3	3	1	1	2	2	1	1	2	1	2	1	3	3	3	3	3	1	2	3	2	1	3	1	1	2	1	2	2	1	2	3	3	3
			B	2	1	3	1	1	2	2	1	3	3	1	3	3	1	2	2	1	2	3	1	2	3	2	2	2	1	4	1	1	1	3	2	2	1	1	1	2	2	1	0	0	1
G04	PD	12	B	3	4	4	4	3	3	2	2	3	3	2	2	3	2	2	3	2	2	2	1	3	3	2	3	3	2	4	4	3	3	3	2	3	4	3	3	3	3	4	4	4	3
			L	4	2	3	3	3	4	3	2	3	3	2	4	4	2	3	3	2	3	2	1	2	3	1	2	3	2	3	3	2	3	4	2	3	4	1	3	3	2	3	3	3	3
		34	L	3	4	4	2	3	4	4	3	4	3	2	3	4	2	3	3	1	3	1	2	2	2	1	1	1	2	3	3	2	3	4	3	4	3	2	3	4	3	4	3	2	4
			B	3	1	3	4	2	3	4	2	3	4	2	4	4	1	3	3	2	3	4	1	3	3	1	3	4	1	2	2	1	2	3	1	2	3	3	4	3	3	4	4	3	3
	PLI	12	B	1	2	2	1	1	2	1	1	1	1	0	1	1	1	1	1	1	1	1	1	1	1	2	2	2	2	2	2	2	2	1	2	2	2	2	2	2	2	2	2	2	2
			L	2			2			2			2			1			1			1			1			1			1			1			2			2			2
		34	L	2			2			2			3			3			3			3			3			3			3			3			3			3			3
			B	1	1	1	2	1	1	1	1	1	2	2	2	2	2	2	2	2	2	1	0	1	1	0	1	1	1	1	1	2	2	2	1	2	2	1	2	2	2	2	2	2	2
	BI	12	B	3	3	2	2	1	1	2	2	2	2	1	1	1	1	1	3	1	1	1	1	1	1	1	1	2	1	3	3	2	2	2	3	3	3	2	2	3	3	3	3	1	3
			L	2	1	2	1	2	2	2	1	1	3	1	3	3	2	3	2	1	1	2	1	1	1	1	1	1	1	3	3	1	2	3	1	3	1	2	2	1	3	3	1	1	2
		34	L	3	1	3	3	3	3	3	1	2	3	2	3	3	3	3	2	2	2	3	1	1	1	1	4	2	2	3	3	3	3	3	3	3	3	1	2	2	1	3	3	1	3
			B	1	1	2	3	1	3	3	1	1	2	1	3	2	1	1	1	1	3	2	1	3	2	1	3	2	1	3	1	1	1	1	1	1	1	1	3	2	1	2	2	2	3
G05	PD	12	B	3	2	2	3	3	3	3	2	3	3	2	3	3	2	3	3	1	3	3	1	3	3	1	3	3	1	3	3	3	3	3	1	3	3	2	2	4	2	3	3	2	3
			L	4	2	3	5	2	3	2	1	3	3	1	3	3	1	3	2	1	2	2	1	3	3	1	3	3	1	2	3	2	3	4	2	2	3	2	2	3	2	3	3	2	3
		34	L	3	2	5	4	4	3	4	3	5	2	2	4	3	2	3	2	1	2	3	1	1	1	1	1	1	1	1	2	1	4	4	3	4	2	2	4	4	3	5	5	3	4
			B	2	3	3	4	3	4	4	2	3	3	2	4	3	2	4	4	1	3	3	1	2	3	1	4	4	1	3	4	1	3	3	2	3	4	2	3	3	2	4	3	2	3
	PLI	12	B	1	1	1	1	1	1	0	0	0	0	0	0	0	0	0	0	0	1	2	1	1	1	1	1	1	1	0	0	0	1	0	0	1	0	0	0	0	1	1	0	1	1
			L	2			2			2			2			2			1			2			1			1			2			1			1			1			1
		34	L	3			2			3			3			3			3			3			3			3			3			2			3			3			3
			B	1	1	2	2	1	1	1	1	1	1	1	1	2	1	2	2	2	2	1	0	1	1	0	1	1	0	1	1	0	1	0	0	1	0	0	1	0	0	1	1	1	1
	BI	12	B	2	1	1	3	1	1	2	1	1	2	1	1	1	1	1	2	1	2	2	1	1	1	1	2	2	1	2	2	1	1	1	1	2	1	1	2	2	2	2	2	2	2
			L	2	2	3	3	3	1	1	1	2	1	1	2	2	1	2	1	1	1	1	1	1	1	1	2	1	1	2	3	1	1	2	1	2	1	1	2	1	2	2	2	2	2
		34	L	2	2	3	2	2	1	2	2	2	2	2	2	1	1	1	1	1	1	1	1	2	1	1	1	1	1	1	1	1	2	2	1	1	1	2	2	2	3	1	2	2	2
			B	1	1	1	2	1	1	2	2	2	2	2	2	1	1	2	1	2	3	2	2	2	1	3	3	1	1	1	2	1	1	1	1	1	2	1	1	1	1	2	1	1	2
G06	PD	12	B	4	3	3	4	3	3	4	2	4	3	2	2	5	2	4	4	2	2	2	2	3	3	2	2	4	3	4	3	2	3	3	3	3	3	3	4	4	3	3	3	2	2
			L	5	2	4	3	2	4	4	2	4	4	3	4	4	3	4	4	2	2	2	2	3	3	2	3	3	2	4	4	3	4	5	3	4	3	2	3	4	2	4	4	2	3
		34	L	3	2	4	5	3	4	3	2	4	3	3	3	3	2	2	3	2	2	3	2	3	3	2	2	3	2	4	3	2	2	5	2	3	3	2	4	3	2	4	4	2	4
			B	5	3	3	3	3	4	4	3	4	3	2	3	4	2	4	4	2	3	3	2	3	1	1	2	1	2	3	3	3	1	2	1	1	1	1	2	1	2	3	4	3	3
	PLI	12	B	1	1	1	1	1	0	1	0	0	1	1	2	1	1	1	1	1	1	1	0	1	1	0	1	0	0	0	0	1	1	0	0	1	0	1	1	0	1	1	0	0	1
			L	2			2			1			0			0			1			1			1			1			1			1			1			1			1
		34	L	3			3			3			2			2			3			3			2			3			2			2			2			2			2
			B	1	0	0	1	0	0	1	0	0	1	0	0	1	1	1	1	0	1	1	0	0	1	0	0	1	0	0	1	0	1	1	0	1	1	1	1	1	1	1	1	1	0
	BI	12	B	3	3	4	3	3	2	3	3	3	3	2	2	1	1	2	3	2	1	1	1	1	2	1	1	2	1	3	3	1	1	2	1	1	1	1	3	4	3	3	3	3	4
			L	4	3	3	3	3	4	3	3	3	3	3	3	4	3	1	1	1	1	1	1	1	1	1	1	2	2	3	3	3	3	3	3	3	3	3	3	3	2	2	2	3	3
		34	L	3	3	3	3	3	4	4	4	3	3	3	4	1	1	1	1	1	1	1	1	1	1	1	2	1	1	2	3	3	3	3	3	3	3	3	4	4	3	4	3	3	3
			B	5	2	4	3	2	4	4	2	4	4	3	4	4	3	4	4	2	2	2	2	3	3	2	3	3	2	4	4	3	4	5	3	4	3	2	3	4	2	4	4	2	3
G07	PD	12	B	3	2	3	3	2	3	3	1	3	3	1	3	3	1	3	2	1	3	2	1	2	2	1	3	3	1	2	3	1	3	3	2	3	3	2	4	3	2	3	3	2	3
			L	3	2	3	3	1	3	2	1	2	2	1	3	2	1	3	2	1	2	2	1	2	2	1	3	3	1	2	2	1	2	2	1	3	3	2	3	3	2	3	3	2	3
		34	L	3	2	2	2	2	2	3	2	2	3	2	2	3	1	3	3	1	2	3	1	2	3	1	3	3	1	1	3	1	2	3	1	3	2	1	3	2	1	4	4	1	3
			B	4	1	3	3	1	3	2	1	3	2	1	3	3	1	3	3	1	2	2	2	3	2	2	3	2	2	3	4	1	3	3	2	3	2	2	3	3	3	3	3	3	3
	PLI	12	B	0	0	1	1	0	1	0	0	0	0	0	0	0	0	1	0	1		1	1	0	1	0	1	1	1	1	1	1	1	1	0	0	0	0	0	0	0	1	1	1	1
			L	1			1			0			0			0			1			1			1			0			0			0			0			1			1
		34	L	1			1			0			0			0			0			0			0			0			0			1			1			1			1
			B	1	1	1	1	1	1	0	0	0	0	0	1	2	0	2	2	1	2	2	0	2	1	0	1	0	0	1	0	0	1	0	0	1	0	1	1	1	1	1	1	1	1
	BI	12	B	2	1	1	0	0	1	0	1	2	0	0	1	2	1	2	2	1	2	1	0	0	0	0	0	0	0	1	2	1	2	2	1	1	0	1	2	2	1	1	2	1	1
			L	1	1	2	1	1	2	2	1	2	3	3	2	2	2	2	2	2	1	1	0	0	1	0	0	2	2	2	1	0	0	2	3	2	1	1	2	1	1	2	1	0	0
		34	L	1	1	1	1	0	0	0	1	2	2	1	1	0	0	0	0	0	0	0	0	0	0	0	0	0	0	0	0	0	1	0	0	1	0	1	2	2	1	1	2	1	1
			B	1	0	1	1	0	0	1	0	0	0	1	2	1	1	2	2	1	2	2	1	1	1	1	1	1	1	2	1	1	1	0	0	1	1	0	0	1	1	2	2	1	1
G08	PD	12	B	3	3	4	4	3	5	5	3	2	5	4	4	2	2	2	1	3	4	4	2	4	3	1	2	3	3	3	2	3	5	5	4	4	3	2	4	3	5	5	5	5	4
			L	5	3	4	5	2	4	4	1	3	3	1	3	3	1	2	3	2	3	3	1	3	3	2	3	3	2	4	3	2	4	4	2	3	3	2	3	3	2	3	3	3	3
		34	L	4	3	5	5	3	4	5	3	5	5	3	5	3	2	3	3	2	3	3	2	3	4	3	3	3	2	3	3	2	3	4	2	3	3	2	4	4	4	5	4	4	5
			B	4	2	3	3	2	3	4	2	3	3	2	3	4	2	3	4	2	4	4	2	4	4	3	5	5	3	5	5	3	5	5	2	4	4	2	3	3	2	3	2	2	3
	PLI	12	B	1	1	1	1	0	1	1	0	1	1	0	1	0	0	1	0	1	1	1	1	1	1	1	1	1	1	1	1	1	1	1	1	1	1	0	1	1	2	2	2	2	2
			L	2			1			1			1			2			2			1			1			1			1			1			1			2			2
		34	L	2			2			2			2			2			2			3			3			3			2			1			1			2			2
			B	1	2	1	1	1	1	1	1	1	1	1	1	1	1	2	2	1	2	2	1	2	2	2	1	1	1	1	1	1	2	2	1	2	2	1	2	2	1	2	2	2	2
	BI	12	B	3	3	3	4	3	3	3	1	0	1	1	2	1	0	1	1	2	3	3	1	1	2	1	2	2	2	3	3	3	3	4	3	3	2	1	2	2	3	3	3	3	3
			L	3	3	3	3	1	3	3	3	2	2	1	2	2	1	1	1	1	3	3	1	2	2	1	1	1	1	1	1	1	3	3	3	1	1	2	1	2	1	2	2	2	3
		34	L	1	1	1	1	2	3	3	3	3	3	3	3	2	2	2	2	2	3	3	3	3	3	3	3	3	3	2	3	3	3	2	2	3	3	4	4	4	4	4	3	4	4
			B	3	3	3	3	2	1	2	1	2	3	2	2	3	2	2	3	3	3	3	3	3	3	3	3	3	3	3	3	3	3	3	3	3	2	1	2	2	1	1	1	1	1
G09	PD	12	B	3	2	3	3	2	2	3	2	2	3	2	2	3	2	3	3	1	3	3	1	3	2	1	3	3	1	2	3	1	2	2	1	2	3	1	3	3	2	3	3	2	3
			L	4	2	2	3	1	2	2	1	2	2	1	3	3	1	2	3	1	3	3	1	3	3	1	2	2	1	2	2	1	3	3	1	2	3	2	2	2	2	2	2	2	3
		34	L	2	1	3	3	2	2	2	2	3	2	1	3	2	1	2	2	1	2	2	1	2	2	1	2	2	1	2	2	1	2	2	1	3	2	1	3	3	1	3	2	1	2
			B	3	1	2	3	1	2	3	1	3	3	1	3	2	1	3	3	1	2	2	1	2	2	1	2	2	1	2	3	1	3	2	2	2	2	2	3	3	3	4	3	3	4
	PLI	12	B	0	0	0	0	0	1	0	0	0	0	0	0	0	0	0	0	1	1	1	1	1	1	1	1	1	1	1	1	1	1	1	0	1	1	0	1	1	0	1	1	1	1
			L	1			1			1			1			0			1			1			1			1			1			0			1			1			1
		34	L	1			1			1			1			0			0			1			1			1			0			0			0			0			0
			B	1	1	0	0	0	0	0	0	0	0	0	0	1	0	1	1	0	1	1	0	1	1	0	1	1	1	1	1	1	1	0	0	0	0	0	1	1	1	1	1	2	1
	BI	12	B	1	1	2	1	2	1	0	0	0	0	0	2	1	0	1	2	0	1	1	1	1	1	1	2	3	3	2	2	3	3	3	2	1	0	0	2	2	1	2	2	1	1
			L	1	2	2	1	0	0	0	0	1	1	2	2	2	1	2	2	1	2	3	3	3	3	3	3	3	3	3	3	3	3	2	1	2	1	1	2	2	2	2	2	1	3
		34	L	2	1	1	1	0	1	1	0	1	2	1	0	2	1	2	1	1	2	1	1	2	1	1	2	1	0	0	0	0	0	0	0	0	0	0	0	1	0	0	1	0	1
			B	1	2	1	0	0	0	1	1	2	1	0	0	0	0	2	0	0	0	0	1	1	1	0	0	1	1	2	2	0	0	1	1	2	1	1	2	1	1	2	2	1	1
G10	PD	12	B	3	2	2	4	3	3	3	2	2	3	1	3	3	1	3	2	1	2	2	1	2	2	1	3	3	1	3	2	1	2	3	2	3	3	2	3	3	2	3	3	3	3
			L	4	2	3	4	1	3	3	1	3	3	1	3	3	1	2	2	1	3	2	1	2	2	2	3	2	1	2	2	1	2	2	1	3	3	1	2	2	1	2	2	2	3
		34	L	4	3	3	3	2	3	2	2	2	3	2	3	3	2	3	3	2	3	3	2	3	3	2	3	3	2	2	3	2	3	3	2	3	3	3	4	3	3	4	3	2	4
			B	5	2	3	3	2	3	3	1	3	4	1	3	4	1	3	3	1	3	3	1	2	3	2	3	3	2	3	4	2	4	4	2	3	3	2	3	3	2	3	3	2	3
	PLI	12	B	1	1	1	1	1	2	1	1	2	1	1	1	1	1	1	1	1	1	1	2	1	1	2	1	1	1	1	1	2	1	1	1	1	1	1	1	1	1	1	1	2	1
			L	1			1			1			1			0			0			0			1			0			0			0			1			0			1
		34	L	1			1			1			2			2			2			2			2			2			2			2			2			1			1
			B	1	0	1	1	0	1	1	1	1	1	2	1	1	2	1	1	2	1	2	2	2	2	2	2	2	2	2	2	2	2	1	1	1	1	0	1	1	0	0	1	1	1
	BI	12	B	3	3	3	2	1	1	2	2	1	0	0	0	0	0	0	0	1	1	1	1	1	1	1	1	2	2	1	1	2	1	0	0	0	0	1	2	1	1	2	2	1	1
			L	2	2	1	1	2	3	3	3	3	3	1	3	2	1	2	2	1	2	1	0	0	1	0	1	1	0	1	1	1	2	2	1	1	1	2	2	2	1	0	0	0	0
		34	L	2	1	2	1	1	1	1	0	1	3	3	3	3	3	3	3	3	3	3	3	3	2	3	1	1	2	3	3	3	3	3	3	3	3	3	3	3	3	3	3	2	2
			B	2	1	1	1	1	2	2	1	2	2	1	2	3	1	2	2	2	3	2	2	2	2	1	1	1	1	3	3	2	4	4	3	3	3	3	3	2	1	1	1	1	1
P01	PD	12	B	3	2	5	5	3	5	5	3	4	3	2	3	3	2	3	3	2	5	5	3	4	3	2	4	3	2	3	3	2	5	5	2	4	5	3	7	7	3	4	6	4	5
			L	3	4	5	5	4	7	6	3	5	2	2	3	3	2	3	4	2	3	3	2	4	3	2	4	2	2	3	3	3	4	3	2	5	6	2	5	5	3	5	5	3	4
		34	L	7	4	5	4	4	5	6	4	5	3	3	3	3	2	4	3	2	3	3	2	3	3	2	3	3	2	3	4	3	4	3	2	4	4	4	5	5	5	5	6	3	5
			B	4	2	3	5	3	4	7	3	5	3	2	5	3	3	5	5	3	4	3	3	4	5	2	4	4	2	5	5	2	5	5	2	5	5	3	5	4	2	5	3	3	4
	PLI	12	B	3	3	3	3	3	3	3	2	3	2	2	2	2	2	2	1	1	2	3	2	2	2	2	2	2	2	2	2	2	2	1	1	2	2	1	2	2	3	3	3	3	3
			L	3			2			2			1			1			1			1			1			1			1			2			2			3			2
		34	L	3			3			3			3			3			3			3			3			3			3			3			3			3			3
			B	3	3	3	3	0	1	1	0	2	1	0	1	2	1	2	3	0	1	1	0	2	2	0	1	1	0	2	2	0	1	1	1	1	2	1	1	1	2	1	1	2	2
	BOP	12	B	4	4	4	3	4	3	4	1	1	2	1	4	1	1	2	3	1	3	2	1	2	3	1	2	2	1	2	3	2	2	2	2	3	4	2	3	3	3	3	4	3	3
			L	3	3	1	4	3	3	4	4	3	3	1	2	2	1	3	2	2	3	3	1	3	3	2	2	2	2	4	4	2	3	3	2	3	4	2	3	3	4	4	3	3	4
		34	L	4	4	3	4	3	4	3	3	2	4	3	4	3	3	4	3	4	4	4	3	4	4	3	3	3	4	3	3	4	3	3	3	2	3	4	3	4	3	3	4	3	3
			B	4	1	4	3	1	4	2	1	3	4		3	4	3	3	3	4	4	3	4	4	2	2	3	4		3	3	4	4	3	4	2	3	4	3	3	2	4	3	2	4
P02	PD	12	B	4	4	4	5	4	5	6	4	3	3	2	6	7	4	4	4	3	6				3	2	8	7	2	3	4	2	8	7	2	5	4	2	6	4	5	7	4	3	5
			L	4	4	4	4	2	4	5	2	4	3	3	5	5	3	4	3	3	5				4	2	5	5	3	2	4	4	8	6	3	2	3	2	3	3	4	4	3	4	3
		34	L	4	2	3	5	4	3	5	3	3	4	2	5	4	3	3	3	2	3	4	1	1	2	2	4	4	2	2	3	3	5	4	3	6	4	2	5	3	3	5	5	3	3
			B	7	3	4	6	4	4	5	2	4	4	2	7	7	2	5	4	1	7	6	2	2	4	7	8	9	2	5	5	2	5	6	1	4	3	2	4	4	3	3	3	3	4
	PLI	12	B	3	3	2	2	2	4	2	1	1	2	0	1	1	0	1	1	0	2				1	0	1	1	1	1	1	0	1	1	1	1	1	1	2	2	1	3	3	2	3
			L	2			1			1			1			1			1						1			1			1			1			1			2			3
		34	L	3			3			2			2			1			1			1			1			1			2			1			1			1			2
			B	3	2	3	3	1	2	2	1	1	2	1	2	2	1	1	1	1	1				1	0	1	1	0	1	1	0	1	1	1	2	1	1	3	3	3	3	3	2	2
	BOP	12	B	3	4	3	1	3	1	3	1	1	1	0	1	3	1	0	1	1	2				0	1	1	2	1	1	2	1	2	3	1	3	3	1	3	1	1	4	3	1	3
			L	1	1	4	0	1	3	1	3	3	3	0	3	1	1	2	1	1	2	1	0	0	2	3	3	2	1	0	2	2	1	3	1	1	3	1	1	1	1	3	1	3	4
		34	L	4	3	4	3	4	1	3	0	1	3	1	3	2	1	3	3	2	3	3	2	2	1	2	1	1	1	4	3	1	2	3	1	3	1	1	4	3	1	4	1	3	4
			B	3	2	3	4	1	3	1	0	3	3	1	2	2	1	3	3	1	3	2	1	0	0	2	2	1	1	3	1	1	2	3	1	1	1	1	3	1	1	1	1	3	1
P03	PD	12	B	5	3	4	5	3	6	6	2	4	3	2	6	6	2	5	6	2	5	5	2	5	6	2	4	5	2	3	4	3	4	6	3	7	8	2	4	6	3	4	3	2	4
			L	5	3	3	6	3	5	3	2	3	3	3	5	6	3	4	5	2	7	6	2	6	6	2	4	3	2	3	3	2	5	5	2	3	5	2	3	5	3	6	3	3	4
		34	L	5	3	5	6	3	5	5	3	5	7	3	5	6	2	5	3	2	3	6	3	6	6	2	3	3	2	4	5	3	5	5	4	6	5	4	6	5	3	3	3	4	4
			B	8	3	5	6	2	5	5	3	4	5	2	6	5	2	6	6	2	4	4	5	3	6	5	5	4	2	6	6	2	3	4	2	5	3	3	5	3	2	7	3	2	3
	PLI	12	B	1	2	3	3	3	3	2	2	3	1	1	3	2	2	2	2	2	2	1	1	1	2	2	2	1	1	1	1	1	1	1	2	2	3	2	3	3	3	3	2	3	2
			L		2			2			1			1			1			1			1			1			2			0			1			1			1			1
		34	L		1			1			2			1			1			1			1			1			1			1			2			2			2			1
			B	3	3	3	2	3	3	2	3	3	2	3	1	2	2	2	2	3	2	2	3	1	1	2	1	1	2	1	1	2	1	1	3	2	2	3	2	2	3	3	2	3	1
	BOP	12	B	4	2	3	4	2	3	3	2	3	3	1	4	4	3	3	3	3	4	4	3	3	2	1	2	3	1	1	2	1	3	3	2	2	3	1	2	3	2	3	2	4	4
			L	5	3	2	3	2	3	3	1	3	1	1	3	3	1	2	2	1	2	2	1	3	3	2	3	2	3	2	3	3	3	3	4	2	3	2	2	3	2	2	1	1	2
		34	L	4	3	2	3	2	3	3	2	4	3	3	3	3	2	2	2	3	3	2	4	3	2	3	3	3	4	2	2	2	2	2	3	2	1	2	2	3	2	3	4	3	3
			B	3	3	3	4	3	3	3	1	3	3	1	3	3	2	2	2	2	2	3	3	3	3	3	2	3	2	2	2	1	2	2	1	2	1	1	3	0	1	1	2	0	1
P04	PD	12	B	3	2	3	2	2	2	2	2	2	3	2	2	3	1	2	2	1	2	2	2	2	3	2	2	2	2	2	3	1	2	2	2	2	2	1	2	2	2	2	3	2	3
			L	3	2	3	3	1	3	2	2	3	2	2	3	3	1	3	3	2	2	2	2	2	3	2	3	2	2	2	3	2	3	3	2	3	3	2	3	4	2	2	3	2	3
		34	L	3	3	2	2	1	2	2	1	2	2	1	2	2	1	1	1	1	2	2	1	1	2	1	1	2	1	1	1	1	1	2	1	2	2	1	2	2	2	3	3	2	3
			B	4	1	3	2	2	3	3	1	2	2	1	2	2	1	2	2	1	2	2	1	1	2	1	2	2	1	2	2	1	2	2	1	1	2	1	3	2	2	2	3	2	5
	PLI	12	B	2	1	2	1	1	1	1	1	1	1	1	1	1	0	1	1	0	1	0	1	1	0	0	1	1	0	1	0	0	1	1	1	2	1	1	1	2	1	2	2	2	3
			L		2			1			1			1			1			1			1			2			2			2			2			3			3			3
		34	L		3			3			2			2			1			1			1			1			1			1			1			2			2			3
			B	2	1	1	2	1	2	1	0	1	1	0	1	1	0	1	1	0	1	2	1	2	2	1	1	1	0	1	2	0	1	1	0	1	2	1	2	2	1	2	2	1	2
	BOP	12	B	3	1	1	1	0	1	0	0	1	1	0	1	1	0	0	1	0	1	1	0	1	2	1	0	1	0	0	0	0	0	1	1	2	1	0	1	1	1	2	1	1	1
			L	2	1	1	1	2	1	1	1	2	1	1	2	1	0	2	0	0	1	1	0	2	0	0	0	1	1	2	1	2	3	1	1	2	1	0	0	1	0	1	1	1	2
		34	L	1	1	2	1	2	1	1	0	3	2	1	1	2	3	1	1	2	1	2	1	1	2	3	2	2	3	1	1	1	2	1	1	2	3	2	1	1	1	1	3	2	3
			B	2	1	1	1	2	1	1	0	2	1	1	2	1	0	1	1	0	1	1	0	2	1	0	0	1	1	2	1	0	1	1	0	1	1	1	1	1	2	1	1	1	2
P05	PD	12	B	7	4	4	4	3	4	3	2	3	4	2	3	3	2	4	3	2	3	3	2	3	3	2	4	4	2	5	3	2	4	4	3	4	3	2	6	4	3	5	5	3	4
			L	6	2	3	4	2	3	3	2	3	3	2	3	4	2	3	3	2	3	3	2	3	3	2	3	3	3	2	4	4	4	3	2	3	3	3	5	4	3	4	3	5	6
		34	L	5	4	4	4	2	4	4	3	3	3	3	3	4	3	4	4	2	3	3	2	2	3	2	4	3	2	3	4	3	4	3	2	5	4	3	4	4	3	5	8	4	5
			B	7	3	4	5	3	5	5	2	3	5	2	3	4	2	4	4	2	3	3	2	3	3	1	2	2	2	3	4	2	3	3	2	4	4	2	3	3	3	4	4	3	5
	PLI	12	B	3	2	3	3	2	3	1	1	2	1	1	2	1	1	2	1	1	1	1	2	2	2	2	2	2	2	2	2	1	1	1	1	2	1	1	1	1	3	3	2	3	3
			L	1			2			1			1			0			1			1			1			1			1			1			1			2			1
		34	L	3			3			3			3			2			2			1			1			1			1			1			3			3			3
			B	3	3	2	1	2	2	2	2	2	2	1	2	2	1	2	2	1	1	2	1	2	2	1	1	2	0	1	2	1	1	1	1	2	2	2	2	2	3	2	3	2	3
	BOP	12	B	4	3	3	3	2	3	3	1	3	2	1	2	2	1	2	3	1	1	2	0	1	3	1	3	2	1	2	2	1	2	2	1	2	2	1	2	3	3	4	3	4	4
			L	4	3	3	3	2	2	2	1	3	1	1	2	2	1	3	4	3	2	1	0	2	3	3	2	2	3	2	1	2	1	1	0	1	1	0	2	2	1	2	3	3	4
		34	L	4	4	3	3	1	3	2	1	1	2	2	3	2	1	2	2	1	1	1	0	1	1	0	2	1	1	2	2	1	2	2	3	3	2	2	3	2	3	3	3	4	4
			B	3	3	2	2	1	3	3	2	2	3	1	2	2	1	2	2	1	1	2	2	2	1	0	1	0	0	1	1	1	2	1	1	2	2	1	3	3	1	3	1	3	4
P06	PD	12	B	5	4	4	4	3	4	4	3	5	3	3	4	4	3	4	5	3	3	4	2	4	3	2	4	2	1	3	3	1	3	3	2	3	3	1	4	4	3	5	6	7	8
			L	6	5	4	5	4	5	4	3	5	5	3	5	5	3	3	4	2	4	3	3	4	5	2	4	4	2	3	5	3	4	4	3	5	5	3	5	4	3	4	5	3	6
		34	L	5	4	4	5	4	6	5	4	5	4	3	4	3	2	4	3	2	3	3	4	4	3	2	3	3	2	3	3	2	3	5	3	4	5	3	6	4	5	5	5	5	7
			B	6	3	5	6	3	5	4	3	4	3	3	4	3	1	2	3	2	3	3	2	3	3	2	4	3	2	4	4	2	3	3	2	4	5	3	5	4	3	3	4	5	6
	PLI	12	B	2	1	2	2	1	2	1	1	2	1	3	3	1	3	2	2	2	2	2	1	2	1	1	1	1	0	1	1	1	1	1	0	0	1	0	0	1	2	1	1	2	2
			L	1			1			1			1			1			1			1			2			1			1			1			1			2			2
		34	L	2			2			2			2			1			3			3			3			3			3			3			3			3			3
			B	1	2	1	1	1	1	1	1	1	1	2	2	2	2	2	2	2	2	2	1	2	1	1	2	2	2	2	2	1	2	2	2	2	2	2	2	2	1	1	2	2	1
	BI	12	B	2	3	2	3	3	2	3	3	3	3	2	3	3	3	3	3	3	2	2	1	1	2	1	1	1	2	3	3	2	2	3	3	1	2	1	3	3	3	3	3	3	4
			L	4	3	3	3	3	3	3	3	3	3	2	3	3	3	3	3	1	3	3	2	2	3	1	3	3	2	3	3	3	2	3	2	3	3	3	3	3	3	4	3	3	4
		34	L	3	1	3	3	3	4	3	3	3	3	3	2	2	3	3	3	3	3	3	3	3	3	3	3	3	3	3	3	2	2	3	3	3	3	3	4	3	1	3	3	3	4
			B	3	2	3	3	3	3	3	3	3	4	1	2	2	1	2	3	3	3	2	1	3	2	1	3	3	2	3	3	1	3	3	1	3	3	1	3	3	1	3	3	3	3
P07	PD	12	B	4	3	4	6	4	3	4	2	3	3	3	5	3	2	3	10	1	2	2	1	6	7	1	3	5	2	6	5	2	3	6	2	3	3	2	4	7	4	5	5	4	4
			L	2	2	6	5	1	4	4	1	5	4	2	6	4	2	2	9	8	7	3	3	6	6	6	3	5	2	4	4	2	4	4	2	2	2	2	2	6	2	5	2	2	3
		34	L	3	3	3	3	3	3	4	3	4	2	3	4	2	2	2	2	1	2	2	1	2	2	2	2	2	2	3	3	2	2	5	2	2	3	2	2	4	4	4	3	3	3
			B	3	3	3	3	2	3	8	2	2	2	2	3	3	2	3	3	2	2	3	1	2	2	2	2	2	4	5	7	2	3	2	2	2	4	2	2	4	2	3	3	3	3
	PLI	12	B	3	3	2	2	3	1	1	2	1	1	2	1	1	1	0	1	3	1	1	2	1	1	2	2	2	1	1	1	1	1	1	1	1	1	1	1	3	1	3	3	1	3
			L	3			2			1			0			0			1			1			1			1			1			1			0			1			3
		34	L	2			2			1			0			0			0			0			0			1			0			0			0			3			3
			B	3	3	3	3	3	2	2	1	1	1	1	1	1	1	1	1	1	0	0	1	0	0	1	1	1	1	1	1	1	1	1	2	1	1	2	1	2	3	3	3	2	3
	BI	12	B	4	4	4	4	4	4	4	3	3	3	2	4	4	3	3	2	2	3	3	2	3	2	3	3	3	3	4	3	3	4	3	3	3	3	3	3	3	3	4	3	3	4
			L	3	3	3	3	2	2	2	1	3	3	2	3	3	2	2	2	2	1	1	1	2	1	1	1	1	1	2	1	1	3	3	3	3	2	2	3	3	3	4	4	4	4
		34	L	3	3	3	3	1	1	2	1	2	2	1	2	2	3	3	3	3	3	3	3	3	1	1	3	3	3	3	3	1	3	3	1	3	3	1	4	3	3	3	2	3	3
			B	4	2	2	3	3	3	3	3	3	3	2	3	3	3	3	3	3	3	3	3	3	3	3	3	3	4	4	3	3	4	3	3	3	2	2	3	3	3	3	3	4	4
P08	PD	12	B	7	3	3	3	2	7	7	3	7	6	2	4	5	1	3	3	2	3	3	2	3	3	2	8	5	3	3	3	2	5	5	2	5	5	3	7	7	3	4	4	3	6
			L	5	3	4	6	2	6	4	2	2	7	2	5	6	2	4	5	2	3	3	2	3	3	2	6	4	2	3	4	2	5	4	3	4	5	2	5	6	1	5	3	3	4
		34	L	5	4	3	7	3	4	6	3	3	3	2	5	4	2	3	3	2	3	2	1	3	3	2	3	3	2	3	3	2	3	3	2	3	2	2	3	3	2	5	4	3	4
			B	6	2	3	7	2	5	6	2	3	3	2	4	4	2	3	3	2	3	3	2	3	3	2	4	4	2	3	3	2	3	3	2	3	3	2	3	3	3	5	4	3	3
	PLI	12	B	1	1	1	1	1	1	1	0	0	1	1	1	1	0	1	0	0	0	0	0	1	0	1	1	1	1	1	1	1	1	0	0	0	0	0	1	0	0	1	2	1	1
			L	1			1			1			1			1			2			1			1			2			1			1			2			2			1
		34	L	2			2			2			1			1			2			2			2			2			1			1			1			3			2
			B	2	2	2	2	1	2	2	1	1	2	1	1	1	1	1	1	1	1	1	1	1	1	1	1	2	1	1	2	1	1	2	1	1	1	1	1	1	1	2	2	1	1
	BI	12	B	3	1	1	1	1	3	3	1	3	3	2	2	2	2	1	1	1	1	1	1	2	1	0	3	3	1	2	2	2	3	3	1	3	3	1	4	4	3	4	4	3	4
			L	4	4	4	4	4	4	4	4	4	4	4	4	4	1	3	2	1	2	2	1	2	3	4	4	3	1	3	3	4	4	3	3	4	1	2	3	2	1	3	1	1	3
		34	L	4	3	1	3	2	3	3	2	1	1	1	2	2	1	1	1	1	1	2	1	4	2	1	3	4	2	2	1	1	1	1	1	1	1	1	1	1	1	2	2	1	2
			B	4	2	4	3	2	4	4	1	1	1	1	3	2	1	2	2	1	2	2	3	3	3	1	2	2	1	1	2	1	1	1	1	1	0	1	1	1	1	2	1	1	1
P09	PD	12	B	5	3	4	8	6	3	3	2	4	7	2	3	3	2	4	5	3	7	7	4	7	5	2	3	5	2	7	8	2	6	6	2	5	4	2	5	4	3	6	6	7	7
			L	5	3	5	6	2	3	5	3	4	5	3	7	6	4	5	5	3	5	7	3	7	3	2	3	5	3	5	6	2	4	5	3	5	4	3	5	2	3	5	5	3	6
		34	L	5	5	6	6	3	4	4	3	7	3	2	3	3	2	5	5	3	5	5	3	5	5	3	5	5	3	5	5	3	4	5	5	4	5	3	5	4	4	6	6	4	8
			B	9	4	7	8	3	4	4	4	7	5	3	4	4	3	4	7	2	6	6	2	5	5	3	5	5	3	6	6	3	5	6	3	5	4	3	5	4	3	7	4	3	7
	PLI	12	B	2	2	2	2	1	2	2	1	1	1	1	1	1	1	2	1	1	2	1	1	2	1	1	2	2	1	2	2	1	3	1	1	2	1	1	2	1	1	2	2	2	3
			L	2			2			1			1			1			2			1			1			1			1			1			1			1			1
		34	L	2			2			2			2			1			1			3			3			3			3			2			2			2			2
			B	3	1	3	2	2	2	3	2	3	3	2	2	2	2	1	2	2	2	2	2	2	2	1	2	2	1	3	3	2	3	2	1	3	3	1	2	2	1	2	3	2	2
	BI	12	B	2	3	2	3	3	2	2	2	3	3	2	2	2	1	2	4	3	3	4	4	4	3	2	3	3	3	3	4	2	3	3	2	3	4	3	4	4	2	3	4	4	4
			L	2	3	4	4	4	4	4	4	4	4	3	3	4	4	4	4	4	4	4	4	4	2	1	2	4	4	4	3	3	3	3	2	3	2	2	3	2	3	4	3	3	4
		34	L	3	3	4	4	2	2	4	3	4	2	1	2	2	3	4	3	3	4	4	4	4	3	3	3	3	3	4	4	2	2	3	3	3	3	3	4	3	3	4	4	4	4
			B	4	4	4	4	3	3	3	4	4	3	2	4	3	3	3	4	3	4	4	3	4	3	2	3	2	3	4	4	3	4	4	1	3	1	2	3	3	1	4	3	1	3
P10	PD	12	B	5	3	4	4	2	3	3	2	4	3	2	3	3	2	3	3	2	4	3	2	2	3	2	3	3	3	4	4	3	3	3	2	3	3	3	4	3	2	4	5	4	5
			L	5	3	5	5	3	5	5	2	4	4	3	4	3	3	4	4	3	5	3	2	3	3	3	4	3	2	4	3	2	4	3	3	4	4	2	4	3	3	4	4	3	4
		34	L	3	3	3	3	4	4	3	2	4	4	3	4	4	2	4	3	2	3	3	2	2	2	2	4	3	2	4	4	2	5	3	2	4	4	2	3	3	2	5	4	5	5
			B	5	2	3	6	4	3	3	1	3	3	3	4	4	3	5	5	3	4	4	3	5	3	3	5	5	2	4	5	2	4	4	3	4	6	3	4	4	4	5	3	2	3
	PLI	12	B	3	3	3	3	2	3	3	1	3	3	1	3	3	1	3	3	1	2	2	1	2	2	1	2	3	1	2	3	2	3	2	1	1	1	1	2	2	1	2	2	2	3
			L	2			2			1			1			1			1			1			1			1			2			2			2			2			2
		34	L	3			3			3			3			3			3			3			3			3			3			3			3			3			3
			B	1	1	1	1	1	1	2	1	2	2	1	2	2	2	3	3	2	2	2	3	3	2	2	2	2	2	2	2	2	2	2	2	2	2	2	2	2	2	2	2	3	3
	BI	12	B	4	4	4	4	4	4	4	3	3	3	2	4	4	3	3	2	2	3	3	2	3	2	3	3	3	3	4	3	3	4	3	3	3	3	3	3	3	3	4	3	3	4
			L	3	3	3	3	2	2	2	1	3	3	2	3	3	2	2	2	2	1	1	1	2	1	1	1	1	1	2	1	1	3	3	3	3	2	2	3	3	3	4	4	4	4
		34	L	3	3	3	3	1	1	2	1	2	2	1	2	2	3	3	3	3	3	3	3	3	1	1	3	3	3	3	3	1	3	3	1	3	3	1	4	3	3	3	2	3	3
			B	4	2	2	3	3	3	3	3	3	3	2	3	3	3	3	3	3	3	3	3	3	3	3	3	3	4	4	3	3	4	3	3	3	2	2	3	3	3	3	3	4	4

## Sheet: Fig. S6
Wavenumber	Bio-oss		Wavenumber	SeHANs
400.157	73.9424		3997.91	1.3
400.639	74.346		3995.99	1.29993
401.121	74.6673		3994.06	1.29989
401.603	74.9325		3992.13	1.29984
402.085	75.1661		3990.2	1.29979
402.567	75.3769		3988.27	1.29973
403.05	75.5573		3986.34	1.29974
403.532	75.6947		3984.41	1.29987
404.014	75.7866		3982.49	1.29996
404.496	75.8502		3980.56	1.29991
404.978	75.9203		3978.63	1.29986
405.46	76.0353		3976.7	1.29983
405.942	76.2188		3974.77	1.29975
406.424	76.4651		3972.84	1.29964
406.906	76.7388		3970.91	1.29956
407.389	76.9913		3968.99	1.29952
407.871	77.1817		3967.06	1.29955
408.353	77.2943		3965.13	1.29959
408.835	77.3351		3963.2	1.29954
409.317	77.3498		3961.27	1.29944
409.799	77.3704		3959.34	1.29942
410.281	77.4367		3957.41	1.29947
410.763	77.5211		3955.49	1.29951
411.245	77.6195		3953.56	1.29951
411.728	77.7073		3951.63	1.29942
412.21	77.7712		3949.7	1.29928
412.692	77.8431		3947.77	1.2992
413.174	77.9362		3945.84	1.29923
413.656	78.0599		3943.91	1.29923
414.138	78.2121		3941.99	1.29915
414.62	78.3562		3940.06	1.29915
415.103	78.4373		3938.13	1.29923
415.585	78.4766		3936.2	1.29922
416.067	78.5159		3934.27	1.299
416.549	78.5552		3932.34	1.29875
417.031	78.5945		3930.41	1.29876
417.513	78.6339		3928.49	1.29892
417.995	78.6732		3926.56	1.29903
418.477	78.7125		3924.63	1.29897
418.959	78.7518		3922.7	1.2988
419.442	78.7911		3920.77	1.29861
419.924	78.8304		3918.84	1.29843
420.406	78.8697		3916.91	1.29833
420.888	78.9091		3914.99	1.29839
421.37	78.9484		3913.06	1.29852
421.852	78.9877		3911.13	1.29855
422.334	79.027		3909.2	1.29846
422.816	79.0663		3907.27	1.29828
423.298	79.1056		3905.34	1.29801
423.781	79.1449		3903.41	1.29767
424.263	79.1842		3901.49	1.29752
424.745	79.2236		3899.56	1.29764
425.227	79.2629		3897.63	1.29777
425.709	79.3022		3895.7	1.29781
426.191	79.3415		3893.77	1.29784
426.673	79.3808		3891.84	1.29782
427.155	79.4201		3889.91	1.29765
427.637	79.4594		3887.99	1.29747
428.12	79.4987		3886.06	1.29737
428.602	79.5101		3884.13	1.29726
429.084	79.5272		3882.2	1.29711
429.566	79.5568		3880.27	1.29694
430.048	79.6019		3878.34	1.29677
430.53	79.6284		3876.41	1.2967
431.012	79.6777		3874.49	1.29665
431.494	79.7348		3872.56	1.29648
431.977	79.7998		3870.63	1.29642
432.459	79.866		3868.7	1.29643
432.941	79.9399		3866.77	1.29641
433.423	79.9971		3864.84	1.29639
433.905	80.0178		3862.91	1.29629
434.387	80.0272		3860.99	1.29602
434.869	80.0079		3859.06	1.29574
435.351	79.9872		3857.13	1.29582
435.834	79.9892		3855.2	1.29648
436.316	80.0327		3853.27	1.2971
436.798	80.12		3851.34	1.29684
437.28	80.2238		3849.41	1.29609
437.762	80.3139		3847.49	1.29558
438.244	80.3856		3845.56	1.29547
438.726	80.4208		3843.63	1.29546
439.208	80.4123		3841.7	1.29544
439.69	80.3772		3839.77	1.29556
440.173	80.3408		3837.84	1.29588
440.655	80.331		3835.91	1.29605
441.137	80.339		3833.99	1.2958
441.619	80.3558		3832.06	1.29541
442.101	80.4178		3830.13	1.29516
442.583	80.4675		3828.2	1.29505
443.065	80.5102		3826.27	1.295
443.547	80.5568		3824.34	1.29506
444.029	80.6051		3822.41	1.29531
444.512	80.6641		3820.49	1.29539
444.994	80.7094		3818.56	1.29522
445.476	80.7543		3816.63	1.29516
445.958	80.8306		3814.7	1.29509
446.44	80.8948		3812.77	1.29475
446.922	80.9635		3810.84	1.29444
447.404	81.0329		3808.91	1.29451
447.886	81.1097		3806.99	1.29474
448.368	81.1825		3805.06	1.2948
448.851	81.2507		3803.13	1.29482
449.333	81.3052		3801.2	1.29489
449.815	81.3316		3799.27	1.29476
450.297	81.3248		3797.34	1.29443
450.779	81.2968		3795.41	1.29414
451.261	81.189		3793.49	1.29399
451.743	81.0976		3791.56	1.29391
452.226	81.0136		3789.63	1.29385
452.708	80.9492		3787.7	1.29378
453.19	80.9031		3785.77	1.29368
453.672	80.8567		3783.84	1.29357
454.154	80.786		3781.91	1.29359
454.636	80.6472		3779.99	1.29371
455.118	80.4653		3778.06	1.29362
455.6	80.2315		3776.13	1.29334
456.082	79.969		3774.2	1.2931
456.565	79.7216		3772.27	1.29303
457.047	79.5287		3770.34	1.293
457.529	79.4244		3768.41	1.29283
458.011	79.3789		3766.49	1.29255
458.493	79.4042		3764.56	1.29226
458.975	79.4949		3762.63	1.29205
459.457	79.5711		3760.7	1.29193
459.939	79.6662		3758.77	1.29171
460.421	79.6905		3756.84	1.29139
460.904	79.6944		3754.91	1.29125
461.386	79.6587		3752.99	1.29146
461.868	79.5732		3751.06	1.2917
462.35	79.4567		3749.13	1.29139
462.832	79.3475		3747.2	1.29072
463.314	79.2596		3745.27	1.29036
463.796	79.1681		3743.34	1.29036
464.278	79.0798		3741.42	1.29024
464.76	78.9789		3739.49	1.28994
465.243	78.8588		3737.56	1.28975
465.725	78.7032		3735.63	1.28976
466.207	78.51		3733.7	1.28996
466.689	78.3237		3731.77	1.28999
467.171	78.1627		3729.84	1.28953
467.653	78.0185		3727.92	1.28884
468.135	77.8935		3725.99	1.28841
468.617	77.7848		3724.06	1.2883
469.099	77.6545		3722.13	1.28832
469.582	77.5076		3720.2	1.28831
470.064	77.3409		3718.27	1.2882
470.546	77.1731		3716.34	1.28815
471.028	76.9869		3714.42	1.2883
471.51	76.8411		3712.49	1.28851
471.992	76.7658		3710.56	1.28832
472.474	76.7894		3708.63	1.28777
472.957	76.8996		3706.7	1.28727
473.439	77.0825		3704.77	1.28702
473.921	77.3105		3702.84	1.28682
474.403	77.5515		3700.92	1.28636
474.885	77.8093		3698.99	1.28568
475.367	78.0546		3697.06	1.28502
475.849	78.2829		3695.13	1.28447
476.331	78.4969		3693.2	1.28412
476.813	78.7041		3691.27	1.28402
477.296	78.904		3689.34	1.28389
477.778	79.0897		3687.42	1.28324
478.26	79.2986		3685.49	1.28201
478.742	79.5213		3683.56	1.28069
479.224	79.7297		3681.63	1.27965
479.706	79.9424		3679.7	1.27882
480.188	80.1293		3677.77	1.27812
480.67	80.29		3675.84	1.27738
481.152	80.4379		3673.92	1.27634
481.635	80.5356		3671.99	1.27531
482.117	80.6388		3670.06	1.27449
482.599	80.7499		3668.13	1.27345
483.081	80.8558		3666.2	1.27224
483.563	80.9735		3664.27	1.27127
484.045	81.0827		3662.34	1.27057
484.527	81.2057		3660.42	1.26989
485.009	81.3277		3658.49	1.26914
485.491	81.4398		3656.56	1.26834
485.974	81.5636		3654.63	1.26756
486.456	81.6726		3652.7	1.26694
486.938	81.7798		3650.77	1.26638
487.42	81.8759		3648.84	1.2655
487.902	81.9636		3646.92	1.2644
488.384	82.0376		3644.99	1.26339
488.866	82.094		3643.06	1.2626
489.348	82.1303		3641.13	1.26191
489.831	82.1485		3639.2	1.26125
490.313	82.1651		3637.27	1.26056
490.795	82.1778		3635.34	1.25982
491.277	82.1921		3633.42	1.25906
491.759	82.1991		3631.49	1.25836
492.241	82.2243		3629.56	1.25773
492.723	82.252		3627.63	1.25696
493.205	82.284		3625.7	1.25604
493.688	82.3136		3623.77	1.25518
494.17	82.3647		3621.84	1.2546
494.652	82.4062		3619.92	1.25405
495.134	82.446		3617.99	1.25317
495.616	82.4809		3616.06	1.25213
496.098	82.5044		3614.13	1.25121
496.58	82.513		3612.2	1.25042
497.062	82.4917		3610.27	1.24972
497.544	82.4916		3608.34	1.24924
498.027	82.4699		3606.42	1.24884
498.509	82.4439		3604.49	1.24838
498.991	82.3922		3602.56	1.24783
499.473	82.3085		3600.63	1.24718
499.955	82.1739		3598.7	1.24639
500.437	82.0344		3596.77	1.24545
500.919	81.8851		3594.84	1.24435
501.401	81.7597		3592.92	1.24305
501.884	81.6638		3590.99	1.24146
502.366	81.6187		3589.06	1.23964
502.848	81.6089		3587.13	1.23762
503.33	81.6125		3585.2	1.23542
503.812	81.6475		3583.27	1.23285
504.294	81.6586		3581.34	1.22979
504.776	81.6385		3579.42	1.22627
505.258	81.5773		3577.49	1.22253
505.74	81.5028		3575.56	1.21879
506.223	81.4249		3573.63	1.21547
506.705	81.3725		3571.7	1.21319
507.187	81.3339		3569.77	1.2124
507.669	81.3009		3567.84	1.21325
508.151	81.2902		3565.92	1.21567
508.633	81.2702		3563.99	1.21906
509.115	81.2391		3562.06	1.22266
509.597	81.1878		3560.13	1.22604
510.079	81.1385		3558.2	1.22901
510.562	81.0799		3556.27	1.23144
511.044	80.9957		3554.34	1.23339
511.526	80.9154		3552.42	1.23486
512.008	80.8252		3550.49	1.2358
512.49	80.7235		3548.56	1.23628
512.972	80.6066		3546.63	1.23663
513.454	80.4717		3544.7	1.23687
513.936	80.3103		3542.77	1.23682
514.418	80.1342		3540.84	1.23656
514.901	79.9516		3538.92	1.2363
515.383	79.7472		3536.99	1.23606
515.865	79.5373		3535.06	1.23571
516.347	79.3311		3533.13	1.23536
516.829	79.1428		3531.2	1.23505
517.311	78.9869		3529.27	1.23464
517.793	78.8546		3527.34	1.23417
518.275	78.7437		3525.42	1.23377
518.758	78.6568		3523.49	1.23343
519.24	78.5769		3521.56	1.23306
519.722	78.4934		3519.63	1.2327
520.204	78.3999		3517.7	1.23241
520.686	78.2939		3515.77	1.23219
521.168	78.1792		3513.84	1.232
521.65	78.0474		3511.92	1.23171
522.132	77.8956		3509.99	1.23134
522.615	77.7186		3508.06	1.2311
523.097	77.5131		3506.13	1.23106
523.579	77.2705		3504.2	1.23107
524.061	77.0121		3502.27	1.23093
524.543	76.748		3500.34	1.23067
525.025	76.4933		3498.42	1.23048
525.507	76.2589		3496.49	1.23042
525.989	76.0566		3494.56	1.23041
526.471	75.8809		3492.63	1.23043
526.954	75.7396		3490.7	1.23045
527.436	75.5931		3488.77	1.23049
527.918	75.4271		3486.84	1.23051
528.4	75.2329		3484.92	1.23048
528.882	75.0124		3482.99	1.23052
529.364	74.7629		3481.06	1.23065
529.846	74.4967		3479.13	1.23065
530.328	74.2225		3477.2	1.23039
530.811	73.948		3475.27	1.23011
531.293	73.6708		3473.34	1.23
531.775	73.3876		3471.42	1.23011
532.257	73.094		3469.49	1.2303
532.739	72.7869		3467.56	1.23025
533.221	72.4543		3465.63	1.22982
533.703	72.1234		3463.7	1.22932
534.185	71.7741		3461.77	1.22905
534.668	71.4166		3459.84	1.2289
535.149	71.0446		3457.92	1.22871
535.632	70.6664		3455.99	1.22849
536.114	70.293		3454.06	1.22832
536.596	69.9257		3452.13	1.22814
537.078	69.555		3450.2	1.22795
537.56	69.1757		3448.27	1.22778
538.042	68.7779		3446.34	1.2276
538.524	68.3541		3444.42	1.22737
539.006	67.8949		3442.49	1.22709
539.489	67.3942		3440.56	1.22686
539.971	66.8639		3438.63	1.22679
540.453	66.3225		3436.7	1.22678
540.935	65.7671		3434.77	1.22652
541.417	65.2128		3432.84	1.22601
541.899	64.6481		3430.92	1.22553
542.381	64.0638		3428.99	1.22508
542.863	63.4505		3427.06	1.22452
543.346	62.8003		3425.13	1.2239
543.828	62.1155		3423.2	1.22333
544.31	61.3941		3421.27	1.22282
544.792	60.6478		3419.34	1.2223
545.274	59.8812		3417.42	1.22179
545.756	59.0969		3415.49	1.22143
546.238	58.2884		3413.56	1.22116
546.72	57.4466		3411.63	1.22079
547.202	56.5637		3409.7	1.2202
547.685	55.6375		3407.77	1.21948
548.167	54.6697		3405.84	1.21885
548.649	53.6644		3403.92	1.21854
549.131	52.6294		3401.99	1.21845
549.613	51.5649		3400.06	1.21803
550.095	50.456		3398.13	1.21696
550.577	49.2954		3396.2	1.21616
551.059	48.0746		3394.27	1.2158
551.542	46.7911		3392.34	1.21559
552.024	45.4476		3390.42	1.2151
552.506	44.0476		3388.49	1.21428
552.988	42.6125		3386.56	1.21346
553.47	41.1306		3384.63	1.21278
553.952	39.6067		3382.7	1.2122
554.434	38.0379		3380.77	1.21165
554.916	36.4275		3378.84	1.2111
555.398	34.7871		3376.92	1.21045
555.881	33.1374		3374.99	1.2097
556.363	31.4948		3373.06	1.2091
556.845	29.88		3371.13	1.20878
557.327	28.3034		3369.2	1.20841
557.809	26.7691		3367.27	1.20763
558.291	25.2786		3365.34	1.20656
558.773	23.8378		3363.42	1.20555
559.255	22.4684		3361.49	1.20479
559.737	21.1924		3359.56	1.20418
560.22	20.0344		3357.63	1.20355
560.702	19.0093		3355.7	1.20294
561.184	18.118		3353.77	1.20252
561.666	17.3508		3351.85	1.20222
562.148	16.6909		3349.92	1.20173
562.63	16.13		3347.99	1.20097
563.112	15.6691		3346.06	1.20031
563.595	15.3178		3344.13	1.19986
564.077	15.0845		3342.2	1.19949
564.559	14.971		3340.27	1.19919
565.041	14.9653		3338.35	1.19883
565.523	15.0432		3336.42	1.1983
566.005	15.1786		3334.49	1.19774
566.487	15.3523		3332.56	1.1973
566.969	15.5564		3330.63	1.19692
567.451	15.7931		3328.7	1.19664
567.933	16.0662		3326.77	1.19646
568.416	16.3744		3324.85	1.19618
568.898	16.7018		3322.92	1.19576
569.38	17.0306		3320.99	1.19537
569.862	17.3407		3319.06	1.19508
570.344	17.6217		3317.13	1.19483
570.826	17.8767		3315.2	1.1946
571.308	18.119		3313.27	1.19443
571.79	18.3669		3311.35	1.19442
572.273	18.6335		3309.42	1.1946
572.755	18.9224		3307.49	1.19478
573.237	19.2321		3305.56	1.19472
573.719	19.5587		3303.63	1.19432
574.201	19.9049		3301.7	1.19376
574.683	20.2829		3299.77	1.19339
575.165	20.7105		3297.85	1.19338
575.647	21.2037		3295.92	1.19351
576.13	21.7685		3293.99	1.19355
576.612	22.3976		3292.06	1.19344
577.094	23.0734		3290.13	1.19316
577.576	23.7764		3288.2	1.1928
578.058	24.4931		3286.27	1.19257
578.54	25.2212		3284.35	1.19251
579.022	25.9666		3282.42	1.19248
579.504	26.7377		3280.49	1.19248
579.986	27.5372		3278.56	1.19251
580.468	28.3585		3276.63	1.1926
580.951	29.1871		3274.7	1.19275
581.433	30.0066		3272.77	1.19295
581.915	30.8052		3270.85	1.19304
582.397	31.5789		3268.92	1.19289
582.879	32.3307		3266.99	1.19262
583.361	33.065		3265.06	1.19244
583.843	33.7824		3263.13	1.19238
584.325	34.4768		3261.2	1.19241
584.808	35.1375		3259.27	1.19245
585.29	35.7537		3257.35	1.19243
585.772	36.3197		3255.42	1.19238
586.254	36.8361		3253.49	1.19234
586.736	37.3077		3251.56	1.1923
587.218	37.7341		3249.63	1.19235
587.7	38.1159		3247.7	1.19243
588.182	38.4467		3245.77	1.19239
588.665	38.7148		3243.85	1.19221
589.147	38.9078		3241.92	1.19204
589.629	39.017		3239.99	1.19194
590.111	39.0403		3238.06	1.19195
590.593	38.9806		3236.13	1.19211
591.075	38.8428		3234.2	1.19226
591.557	38.6283		3232.27	1.19215
592.039	38.3321		3230.35	1.19183
592.521	37.9437		3228.42	1.19156
593.004	37.4504		3226.49	1.19142
593.486	36.8427		3224.56	1.19134
593.968	36.118		3222.63	1.1913
594.45	35.2811		3220.7	1.19124
594.932	34.3427		3218.77	1.19117
595.414	33.3154		3216.85	1.19107
595.896	32.2113		3214.92	1.19095
596.378	31.0423		3212.99	1.19083
596.861	29.8228		3211.06	1.19077
597.343	28.5731		3209.13	1.19076
597.825	27.3208		3207.2	1.19078
598.307	26.0996		3205.27	1.19081
598.789	24.9431		3203.35	1.1908
599.271	23.8795		3201.42	1.19071
599.753	22.926		3199.49	1.19058
600.235	22.0899		3197.56	1.1905
600.717	21.3722		3195.63	1.19046
601.2	20.7735		3193.7	1.1905
601.682	20.2978		3191.77	1.19062
602.164	19.9519		3189.85	1.19068
602.646	19.7414		3187.92	1.19068
603.128	19.6655		3185.99	1.19069
603.61	19.7144		3184.06	1.19071
604.092	19.8712		3182.13	1.19074
604.574	20.1169		3180.2	1.19077
605.057	20.4365		3178.27	1.19079
605.539	20.8223		3176.35	1.19081
606.021	21.2728		3174.42	1.1909
606.503	21.7882		3172.49	1.19101
606.985	22.3652		3170.56	1.1911
607.467	22.9945		3168.63	1.19121
607.949	23.6625		3166.7	1.19133
608.431	24.3553		3164.77	1.1914
608.913	25.0639		3162.85	1.1915
609.396	25.7865		3160.92	1.19165
609.878	26.5265		3158.99	1.19178
610.36	27.2884		3157.06	1.19197
610.842	28.0732		3155.13	1.19243
611.324	28.876		3153.2	1.19293
611.806	29.6876		3151.27	1.19295
612.288	30.4985		3149.35	1.19262
612.77	31.3028		3147.42	1.19244
613.253	32.1004		3145.49	1.19248
613.735	32.8952		3143.56	1.19267
614.217	33.6917		3141.63	1.19311
614.699	34.4911		3139.7	1.19356
615.181	35.2902		3137.77	1.19362
615.663	36.0819		3135.85	1.1934
616.145	36.8599		3133.92	1.19333
616.627	37.6207		3131.99	1.19353
617.109	38.3658		3130.06	1.1938
617.592	39.0992		3128.13	1.1939
618.074	39.8233		3126.2	1.1939
618.556	40.5361		3124.27	1.19414
619.038	41.2304		3122.35	1.19479
619.52	41.8968		3120.42	1.19556
620.002	42.5274		3118.49	1.19607
620.484	43.1188		3116.56	1.19615
620.966	43.6729		3114.63	1.19583
621.448	44.1952		3112.7	1.19546
621.931	44.6917		3110.77	1.19553
622.413	45.1657		3108.85	1.19578
622.895	45.6169		3106.92	1.19574
623.377	46.0423		3104.99	1.1956
623.859	46.4389		3103.06	1.19566
624.341	46.8063		3101.13	1.19591
624.823	47.1478		3099.2	1.19612
625.305	47.469		3097.27	1.19614
625.788	47.7759		3095.35	1.1961
626.27	48.0718		3093.42	1.19632
626.752	48.3567		3091.49	1.19675
627.234	48.6279		3089.56	1.19705
627.716	48.8827		3087.63	1.19724
628.198	49.1206		3085.7	1.19752
628.68	49.3447		3083.77	1.19776
629.162	49.5607		3081.85	1.19794
629.644	49.7749		3079.92	1.19817
630.127	49.992		3077.99	1.19815
630.609	50.2136		3076.06	1.19771
631.091	50.4391		3074.13	1.19725
631.573	50.6665		3072.2	1.19706
632.055	50.8952		3070.27	1.19715
632.537	51.1265		3068.35	1.1974
633.019	51.3633		3066.42	1.19755
633.501	51.609		3064.49	1.19744
633.984	51.8658		3062.56	1.19731
634.466	52.134		3060.63	1.19735
634.948	52.4125		3058.7	1.1975
635.43	52.7		3056.77	1.19764
635.912	52.9963		3054.85	1.19773
636.394	53.3027		3052.92	1.19781
636.876	53.6212		3050.99	1.19781
637.358	53.9532		3049.06	1.19767
637.841	54.2982		3047.13	1.19745
638.323	54.6537		3045.2	1.19729
638.805	55.0162		3043.27	1.19712
639.287	55.3822		3041.35	1.19672
639.769	55.7505		3039.42	1.19605
640.251	56.1216		3037.49	1.19535
640.733	56.4978		3035.56	1.19469
641.215	56.8814		3033.63	1.19377
641.697	57.2735		3031.7	1.19244
642.179	57.6737		3029.77	1.19076
642.662	58.0798		3027.85	1.18869
643.144	58.4898		3025.92	1.18622
643.626	58.9018		3023.99	1.18318
644.108	59.315		3022.06	1.1794
644.59	59.7289		3020.13	1.17493
645.072	60.1426		3018.2	1.17004
645.554	60.554		3016.27	1.16505
646.036	60.9602		3014.35	1.16054
646.519	61.3578		3012.42	1.15737
647.001	61.7446		3010.49	1.15626
647.483	62.1204		3008.56	1.15748
647.965	62.4877		3006.63	1.16087
648.447	62.8502		3004.7	1.16572
648.929	63.2121		3002.77	1.17094
649.411	63.5757		3000.85	1.17565
649.893	63.9405		2998.92	1.17942
650.375	64.3037		2996.99	1.18201
650.858	64.6614		2995.06	1.18337
651.34	65.0102		2993.13	1.18388
651.822	65.3486		2991.2	1.18368
652.304	65.6766		2989.27	1.18276
652.786	65.9957		2987.35	1.18133
653.268	66.3075		2985.42	1.17954
653.75	66.6126		2983.49	1.17734
654.232	66.9099		2981.56	1.17462
654.715	67.1972		2979.63	1.17122
655.197	67.4725		2977.7	1.16699
655.679	67.7346		2975.77	1.16181
656.161	67.9841		2973.85	1.15554
656.643	68.2233		2971.92	1.14799
657.125	68.4554		2969.99	1.1392
657.607	68.6826		2968.06	1.12965
658.089	68.9057		2966.13	1.12016
658.572	69.1236		2964.2	1.11164
659.054	69.334		2962.28	1.1048
659.536	69.5346		2960.35	1.09999
660.018	69.7238		2958.42	1.09737
660.5	69.9018		2956.49	1.09697
660.982	70.07		2954.56	1.09832
661.464	70.2297		2952.63	1.1003
661.946	70.3816		2950.7	1.10147
662.428	70.5246		2948.78	1.10061
662.91	70.6571		2946.85	1.09701
663.393	70.7772		2944.92	1.09053
663.875	70.8853		2942.99	1.08149
664.357	70.9843		2941.06	1.07048
664.839	71.0811		2939.13	1.05828
665.321	71.1864		2937.2	1.04575
665.803	71.3125		2935.28	1.0336
666.285	71.4678		2933.35	1.02259
666.768	71.6427		2931.42	1.01347
667.25	71.7981		2929.49	1.00672
667.732	71.8825		2927.56	1.00266
668.214	71.8974		2925.63	1.00187
668.696	71.926		2923.7	1.00478
669.178	72.0331		2921.78	1.01131
669.66	72.2026		2919.85	1.02098
670.142	72.3969		2917.92	1.03285
670.624	72.5957		2915.99	1.04573
671.106	72.792		2914.06	1.05848
671.589	72.984		2912.13	1.07032
672.071	73.1706		2910.2	1.08102
672.553	73.3499		2908.28	1.09067
673.035	73.5194		2906.35	1.09937
673.517	73.6779		2904.42	1.10716
673.999	73.8266		2902.49	1.11412
674.481	73.9683		2900.56	1.12046
674.963	74.1069		2898.63	1.12641
675.446	74.2451		2896.7	1.13203
675.928	74.3841		2894.78	1.13729
676.41	74.5234		2892.85	1.1422
676.892	74.6615		2890.92	1.14679
677.374	74.7969		2888.99	1.15093
677.856	74.9288		2887.06	1.15442
678.338	75.0571		2885.13	1.157
678.82	75.1824		2883.2	1.15848
679.303	75.3047		2881.28	1.15877
679.785	75.4243		2879.35	1.15771
680.267	75.5406		2877.42	1.15529
680.749	75.6533		2875.49	1.15207
681.231	75.7621		2873.56	1.14885
681.713	75.8671		2871.63	1.14608
682.195	75.9682		2869.7	1.14354
682.677	76.0655		2867.78	1.14008
683.159	76.1586		2865.85	1.13441
683.641	76.2469		2863.92	1.12623
684.124	76.3303		2861.99	1.11633
684.606	76.409		2860.06	1.10592
685.088	76.484		2858.13	1.0963
685.57	76.5567		2856.2	1.08907
686.052	76.6289		2854.28	1.08602
686.534	76.7021		2852.35	1.08861
687.016	76.7772		2850.42	1.09725
687.499	76.8547		2848.49	1.11055
687.981	76.9349		2846.56	1.12603
688.463	77.0178		2844.63	1.14163
688.945	77.1041		2842.7	1.15605
689.427	77.1941		2840.78	1.16844
689.909	77.2881		2838.85	1.1783
690.391	77.3858		2836.92	1.18571
690.873	77.4861		2834.99	1.19137
691.355	77.5879		2833.06	1.19607
691.837	77.6898		2831.13	1.20027
692.32	77.7912		2829.2	1.2041
692.802	77.8918		2827.28	1.20759
693.284	77.9921		2825.35	1.21075
693.766	78.0926		2823.42	1.21355
694.248	78.1935		2821.49	1.21598
694.73	78.294		2819.56	1.21812
695.212	78.3932		2817.63	1.22001
695.694	78.4897		2815.7	1.22166
696.177	78.5828		2813.78	1.22311
696.659	78.6722		2811.85	1.22446
697.141	78.7581		2809.92	1.22567
697.623	78.8409		2807.99	1.22671
698.105	78.9207		2806.06	1.22769
698.587	78.9973		2804.13	1.22866
699.069	79.0703		2802.2	1.2296
699.551	79.1397		2800.28	1.23051
700.034	79.2058		2798.35	1.2314
700.516	79.2697		2796.42	1.23216
700.998	79.3325		2794.49	1.23287
701.48	79.3953		2792.56	1.23361
701.962	79.4581		2790.63	1.23434
702.444	79.5204		2788.7	1.23494
702.926	79.5813		2786.78	1.23543
703.408	79.64		2784.85	1.2359
703.89	79.6963		2782.92	1.23645
704.373	79.7508		2780.99	1.23704
704.855	79.8043		2779.06	1.23762
705.337	79.8575		2777.13	1.23824
705.819	79.9105		2775.2	1.23884
706.301	79.9626		2773.28	1.23925
706.783	80.0129		2771.35	1.23953
707.265	80.0609		2769.42	1.23986
707.747	80.1067		2767.49	1.24019
708.23	80.1513		2765.56	1.24047
708.712	80.1963		2763.63	1.24072
709.194	80.2432		2761.7	1.24097
709.676	80.2929		2759.78	1.24122
710.158	80.3453		2757.85	1.2415
710.64	80.3998		2755.92	1.24176
711.122	80.4554		2753.99	1.24195
711.604	80.5113		2752.06	1.24219
712.086	80.5669		2750.13	1.24251
712.568	80.6219		2748.2	1.24277
713.051	80.6758		2746.28	1.24288
713.533	80.7283		2744.35	1.24298
714.015	80.7787		2742.42	1.24311
714.497	80.8268		2740.49	1.24319
714.979	80.8727		2738.56	1.24332
715.461	80.9167		2736.63	1.24348
715.943	80.959		2734.7	1.24357
716.426	80.9993		2732.78	1.2437
716.908	81.0365		2730.85	1.24398
717.39	81.0688		2728.92	1.24428
717.872	81.0953		2726.99	1.24457
718.354	81.1167		2725.06	1.24491
718.836	81.1364		2723.13	1.24519
719.318	81.1607		2721.2	1.24536
719.8	81.1972		2719.28	1.24556
720.282	81.252		2717.35	1.24582
720.764	81.3268		2715.42	1.24604
721.247	81.4178		2713.49	1.24625
721.729	81.5172		2711.56	1.24651
722.211	81.6166		2709.63	1.24677
722.693	81.7091		2707.7	1.24702
723.175	81.7916		2705.78	1.2473
723.657	81.8642		2703.85	1.24754
724.139	81.9297		2701.92	1.24772
724.621	81.9913		2699.99	1.24787
725.104	82.0516		2698.06	1.24802
725.586	82.1116		2696.13	1.24817
726.068	82.171		2694.2	1.24831
726.55	82.2292		2692.28	1.24843
727.032	82.2858		2690.35	1.2485
727.514	82.3418		2688.42	1.24859
727.996	82.3984		2686.49	1.24875
728.478	82.4568		2684.56	1.24892
728.961	82.5172		2682.63	1.24907
729.443	82.5787		2680.7	1.24921
729.925	82.6397		2678.78	1.24937
730.407	82.699		2676.85	1.24953
730.889	82.7562		2674.92	1.24969
731.371	82.8122		2672.99	1.24978
731.853	82.8684		2671.06	1.24982
732.335	82.9256		2669.13	1.24996
732.817	82.9836		2667.2	1.25016
733.3	83.0405		2665.28	1.25038
733.782	83.0942		2663.35	1.25063
734.264	83.1431		2661.42	1.2509
734.746	83.1873		2659.49	1.25114
735.228	83.2286		2657.56	1.25139
735.71	83.2699		2655.63	1.25164
736.192	83.3138		2653.7	1.25182
736.674	83.3612		2651.78	1.25203
737.157	83.4113		2649.85	1.25229
737.639	83.4617		2647.92	1.25253
738.121	83.5101		2645.99	1.25271
738.603	83.5551		2644.06	1.25286
739.085	83.5971		2642.13	1.25299
739.567	83.6377		2640.2	1.25314
740.049	83.6789		2638.28	1.25334
740.531	83.7218		2636.35	1.25352
741.013	83.7661		2634.42	1.25365
741.495	83.8105		2632.49	1.25382
741.978	83.8531		2630.56	1.25401
742.46	83.8929		2628.63	1.25416
742.942	83.9299		2626.7	1.25431
743.424	83.9653		2624.78	1.25447
743.906	84.0003		2622.85	1.25462
744.388	84.0355		2620.92	1.25482
744.87	84.0706		2618.99	1.25509
745.352	84.1045		2617.06	1.25532
745.835	84.1361		2615.13	1.25547
746.317	84.1648		2613.2	1.25557
746.799	84.1913		2611.28	1.25569
747.281	84.2169		2609.35	1.25585
747.763	84.2426		2607.42	1.25604
748.245	84.269		2605.49	1.25618
748.727	84.2952		2603.56	1.25627
749.209	84.3199		2601.63	1.25633
749.692	84.3418		2599.7	1.25642
750.174	84.3608		2597.78	1.25656
750.656	84.3774		2595.85	1.25668
751.138	84.3932		2593.92	1.25677
751.62	84.4098		2591.99	1.25684
752.102	84.4281		2590.06	1.25692
752.584	84.4484		2588.13	1.25702
753.066	84.4701		2586.2	1.25708
753.548	84.4929		2584.28	1.25713
754.031	84.517		2582.35	1.25722
754.513	84.5432		2580.42	1.25732
754.995	84.5727		2578.49	1.25744
755.477	84.6062		2576.56	1.25754
755.959	84.6436		2574.63	1.25759
756.441	84.6836		2572.7	1.25761
756.923	84.7249		2570.78	1.25766
757.405	84.7667		2568.85	1.25772
757.888	84.8092		2566.92	1.25774
758.37	84.8535		2564.99	1.2578
758.852	84.9013		2563.06	1.25789
759.334	84.9538		2561.13	1.25794
759.816	85.0105		2559.21	1.25799
760.298	85.0643		2557.28	1.25808
760.78	85.1204		2555.35	1.25809
761.262	85.1783		2553.42	1.25806
761.744	85.2364		2551.49	1.25811
762.227	85.2921		2549.56	1.25816
762.709	85.3429		2547.63	1.25813
763.191	85.3879		2545.71	1.25816
763.673	85.4276		2543.78	1.25825
764.155	85.464		2541.85	1.25829
764.637	85.4995		2539.92	1.25827
765.119	85.5357		2537.99	1.25825
765.601	85.5726		2536.06	1.25821
766.083	85.6092		2534.13	1.25815
766.566	85.644		2532.21	1.25815
767.048	85.6763		2530.28	1.25817
767.53	85.7064		2528.35	1.25818
768.012	85.7359		2526.42	1.25818
768.494	85.7665		2524.49	1.25815
768.976	85.7994		2522.56	1.25812
769.458	85.8345		2520.63	1.25816
769.94	85.8706		2518.71	1.25822
770.423	85.9063		2516.78	1.2582
770.905	85.9402		2514.85	1.25816
771.387	85.972		2512.92	1.25815
771.869	86.0021		2510.99	1.25812
772.351	86.031		2509.06	1.25809
772.833	86.0588		2507.13	1.25813
773.315	86.085		2505.21	1.25817
773.797	86.1085		2503.28	1.25815
774.279	86.1288		2501.35	1.2581
774.762	86.1461		2499.42	1.25805
775.244	86.1614		2497.49	1.25798
775.726	86.1764		2495.56	1.25792
776.208	86.1927		2493.63	1.2579
776.69	86.2109		2491.71	1.2579
777.172	86.2305		2489.78	1.25794
777.654	86.25		2487.85	1.25801
778.136	86.2683		2485.92	1.25801
778.619	86.285		2483.99	1.25794
779.101	86.3005		2482.06	1.25791
779.583	86.3159		2480.13	1.2579
780.065	86.3321		2478.21	1.25787
780.547	86.3493		2476.28	1.25783
781.029	86.3667		2474.35	1.25778
781.511	86.3829		2472.42	1.25772
781.993	86.3966		2470.49	1.25772
782.476	86.4078		2468.56	1.25777
782.958	86.4174		2466.63	1.2578
783.44	86.427		2464.71	1.2578
783.922	86.4379		2462.78	1.25782
784.404	86.4503		2460.85	1.2578
784.886	86.4634		2458.92	1.25775
785.368	86.4755		2456.99	1.25774
785.85	86.4852		2455.06	1.25774
786.332	86.492		2453.13	1.25773
786.814	86.497		2451.21	1.25776
787.297	86.5017		2449.28	1.25779
787.779	86.5076		2447.35	1.25779
788.261	86.5154		2445.42	1.2578
788.743	86.5243		2443.49	1.25782
789.225	86.5328		2441.56	1.25779
789.707	86.5393		2439.63	1.25776
790.189	86.5432		2437.71	1.2578
790.671	86.545		2435.78	1.25782
791.154	86.5464		2433.85	1.25778
791.636	86.5488		2431.92	1.25776
792.118	86.553		2429.99	1.2578
792.6	86.5588		2428.06	1.25783
793.082	86.5648		2426.13	1.25786
793.564	86.5697		2424.21	1.2579
794.046	86.573		2422.28	1.25795
794.528	86.575		2420.35	1.25797
795.01	86.5769		2418.42	1.25798
795.493	86.5798		2416.49	1.25799
795.975	86.5842		2414.56	1.258
796.457	86.5894		2412.63	1.25799
796.939	86.5942		2410.71	1.25799
797.421	86.5973		2408.78	1.258
797.903	86.5982		2406.85	1.25801
798.385	86.5977		2404.92	1.25803
798.867	86.597		2402.99	1.25804
799.35	86.5977		2401.06	1.25804
799.832	86.6003		2399.13	1.25783
800.314	86.6047		2397.21	1.25787
800.796	86.6101		2395.28	1.25808
801.278	86.6158		2393.35	1.2583
801.76	86.6216		2391.42	1.2585
802.242	86.6286		2389.49	1.25872
802.724	86.638		2387.56	1.25895
803.207	86.6507		2385.63	1.25914
803.689	86.6667		2383.71	1.25928
804.171	86.6844		2381.78	1.25928
804.653	86.7016		2379.85	1.25894
805.135	86.7163		2377.92	1.25824
805.617	86.7271		2375.99	1.25746
806.099	86.7343		2374.06	1.2571
806.581	86.739		2372.13	1.25743
807.063	86.7425		2370.21	1.25821
807.545	86.7462		2368.28	1.25899
808.028	86.7502		2366.35	1.25954
808.51	86.7545		2364.42	1.25967
808.992	86.759		2362.49	1.25967
809.474	86.764		2360.56	1.25968
809.956	86.7705		2358.63	1.25941
810.438	86.7798		2356.71	1.25886
810.92	86.7927		2354.78	1.25834
811.403	86.8091		2352.85	1.25813
811.885	86.8277		2350.92	1.25851
812.367	86.8469		2348.99	1.25856
812.849	86.8649		2347.06	1.25762
813.331	86.881		2345.13	1.25684
813.813	86.8953		2343.21	1.25713
814.295	86.9082		2341.28	1.25774
814.777	86.9198		2339.35	1.25818
815.259	86.9296		2337.42	1.25837
815.742	86.9362		2335.49	1.25831
816.224	86.9384		2333.56	1.25812
816.706	86.9355		2331.63	1.25788
817.188	86.9286		2329.71	1.25758
817.67	86.9199		2327.78	1.2572
818.152	86.9125		2325.85	1.25673
818.634	86.9088		2323.92	1.25635
819.116	86.9101		2321.99	1.25614
819.598	86.9156		2320.06	1.25605
820.081	86.9234		2318.13	1.25615
820.563	86.9312		2316.21	1.25624
821.045	86.9372		2314.28	1.25618
821.527	86.9408		2312.35	1.2562
822.009	86.9419		2310.42	1.2564
822.491	86.941		2308.49	1.25664
822.973	86.9376		2306.56	1.25693
823.455	86.931		2304.63	1.25727
823.938	86.9202		2302.71	1.25752
824.42	86.9045		2300.78	1.25764
824.902	86.8843		2298.85	1.25781
825.384	86.8613		2296.92	1.25797
825.866	86.838		2294.99	1.25802
826.348	86.8163		2293.06	1.25806
826.83	86.7976		2291.13	1.2581
827.312	86.7816		2289.21	1.25812
827.794	86.7672		2287.28	1.2582
828.277	86.7529		2285.35	1.25832
828.759	86.7376		2283.42	1.25835
829.241	86.7209		2281.49	1.25837
829.723	86.7026		2279.56	1.25846
830.205	86.6827		2277.63	1.25855
830.687	86.6605		2275.71	1.25863
831.169	86.6349		2273.78	1.25874
831.651	86.6044		2271.85	1.25879
832.134	86.5686		2269.92	1.25874
832.616	86.5282		2267.99	1.25874
833.098	86.4849		2266.06	1.25881
833.58	86.4413		2264.13	1.25885
834.062	86.3995		2262.21	1.25882
834.544	86.3602		2260.28	1.25878
835.026	86.3234		2258.35	1.25869
835.508	86.2876		2256.42	1.25861
835.99	86.2516		2254.49	1.25861
836.472	86.215		2252.56	1.25863
836.955	86.1778		2250.63	1.25852
837.437	86.1408		2248.71	1.25818
837.919	86.1042		2246.78	1.2583
838.401	86.0674		2244.85	1.25839
838.883	86.0286		2242.92	1.25847
839.365	85.9858		2240.99	1.25851
839.847	85.9376		2239.06	1.25851
840.33	85.884		2237.13	1.25851
840.812	85.8263		2235.21	1.25853
841.294	85.7668		2233.28	1.25852
841.776	85.7077		2231.35	1.25852
842.258	85.65		2229.42	1.25855
842.74	85.5936		2227.49	1.25854
843.222	85.5373		2225.56	1.25849
843.704	85.4802		2223.63	1.25847
844.186	85.4222		2221.71	1.25844
844.669	85.3645		2219.78	1.25836
845.151	85.3084		2217.85	1.25831
845.633	85.2552		2215.92	1.25828
846.115	85.2046		2213.99	1.25821
846.597	85.1547		2212.06	1.25813
847.079	85.1024		2210.13	1.25803
847.561	85.0443		2208.21	1.25792
848.043	84.9782		2206.28	1.25785
848.525	84.9034		2204.35	1.25781
849.008	84.8204		2202.42	1.25772
849.49	84.7302		2200.49	1.25763
849.972	84.6338		2198.56	1.25756
850.454	84.5314		2196.63	1.25748
850.936	84.4227		2194.71	1.25739
851.418	84.3077		2192.78	1.25731
851.9	84.1869		2190.85	1.25717
852.382	84.0615		2188.92	1.25698
852.865	83.9327		2186.99	1.25688
853.347	83.8008		2185.06	1.25685
853.829	83.6646		2183.13	1.25678
854.311	83.5215		2181.21	1.25668
854.793	83.3675		2179.28	1.25656
855.275	83.1997		2177.35	1.25644
855.757	83.0163		2175.42	1.25632
856.239	82.8173		2173.49	1.25621
856.721	82.6044		2171.56	1.25607
857.204	82.3794		2169.64	1.25591
857.686	82.1436		2167.71	1.25576
858.168	81.8967		2165.78	1.25559
858.65	81.6376		2163.85	1.25539
859.132	81.3651		2161.92	1.25527
859.614	81.079		2159.99	1.25516
860.096	80.78		2158.06	1.25499
860.578	80.4698		2156.14	1.2548
861.061	80.1496		2154.21	1.25461
861.543	79.8186		2152.28	1.25446
862.025	79.474		2150.35	1.25437
862.507	79.1111		2148.42	1.25431
862.989	78.725		2146.49	1.25423
863.471	78.3117		2144.56	1.25416
863.953	77.8695		2142.64	1.25408
864.435	77.3987		2140.71	1.25396
864.918	76.9015		2138.78	1.2539
865.399	76.3805		2136.85	1.25387
865.882	75.8382		2134.92	1.2538
866.364	75.2773		2132.99	1.25375
866.846	74.7007		2131.06	1.25374
867.328	74.1131		2129.14	1.25366
867.81	73.52		2127.21	1.25358
868.292	72.9277		2125.28	1.25359
868.774	72.3417		2123.35	1.25361
869.256	71.7666		2121.42	1.2536
869.739	71.2067		2119.49	1.2536
870.221	70.6686		2117.56	1.25352
870.703	70.1647		2115.64	1.25335
871.185	69.7152		2113.71	1.25328
871.667	69.3474		2111.78	1.25329
872.149	69.0911		2109.85	1.2532
872.631	68.9712		2107.92	1.2531
873.113	68.9995		2105.99	1.25307
873.596	69.1688		2104.06	1.25298
874.078	69.4519		2102.14	1.25284
874.56	69.8064		2100.21	1.25274
875.042	70.1837		2098.28	1.25257
875.524	70.539		2096.35	1.25236
876.006	70.8405		2094.42	1.25217
876.488	71.0747		2092.49	1.25197
876.97	71.2474		2090.56	1.25173
877.452	71.3814		2088.64	1.25154
877.935	71.511		2086.71	1.25139
878.417	71.6762		2084.78	1.25118
878.899	71.9164		2082.85	1.25097
879.381	72.2646		2080.92	1.2508
879.863	72.7425		2078.99	1.25059
880.345	73.3565		2077.06	1.25043
880.827	74.0962		2075.14	1.25041
881.309	74.9353		2073.21	1.25042
881.792	75.8354		2071.28	1.25043
882.274	76.7525		2069.35	1.25051
882.756	77.644		2067.42	1.25057
883.238	78.474		2065.49	1.25057
883.72	79.2175		2063.56	1.25063
884.202	79.8608		2061.64	1.2507
884.684	80.4008		2059.71	1.25066
885.166	80.8425		2057.78	1.25065
885.648	81.1964		2055.85	1.25072
886.131	81.4756		2053.92	1.25072
886.613	81.6944		2051.99	1.25068
887.095	81.8658		2050.06	1.25065
887.577	82.0011		2048.14	1.25055
888.059	82.1088		2046.21	1.25044
888.541	82.1945		2044.28	1.25044
889.023	82.261		2042.35	1.25041
889.505	82.3095		2040.42	1.25032
889.987	82.3405		2038.49	1.25027
890.47	82.355		2036.56	1.25022
890.952	82.3555		2034.64	1.25009
891.434	82.3454		2032.71	1.24998
891.916	82.3286		2030.78	1.24988
892.398	82.3086		2028.85	1.2497
892.88	82.2876		2026.92	1.2495
893.362	82.2665		2024.99	1.24934
893.845	82.2453		2023.06	1.24913
894.327	82.2238		2021.14	1.24888
894.809	82.2022		2019.21	1.24867
895.291	82.181		2017.28	1.24842
895.773	82.1607		2015.35	1.24808
896.255	82.1407		2013.42	1.24777
896.737	82.1196		2011.49	1.24744
897.219	82.0949		2009.56	1.24703
897.701	82.064		2007.64	1.24669
898.183	82.025		2005.71	1.24645
898.666	81.9774		2003.78	1.24624
899.148	81.9219		2001.85	1.24607
899.63	81.8601		1999.92	1.24596
900.112	81.7936		1997.99	1.24585
900.594	81.7232		1996.06	1.24574
901.076	81.649		1994.14	1.24568
901.558	81.5706		1992.21	1.24569
902.04	81.4879		1990.28	1.24571
902.523	81.4019		1988.35	1.24581
903.005	81.3141		1986.42	1.24601
903.487	81.2263		1984.49	1.2463
903.969	81.1398		1982.56	1.24672
904.451	81.0545		1980.64	1.24725
904.933	80.9695		1978.71	1.24784
905.415	80.8831		1976.78	1.24844
905.897	80.7938		1974.85	1.24898
906.38	80.7009		1972.92	1.24944
906.862	80.6045		1970.99	1.24984
907.344	80.5054		1969.06	1.25018
907.826	80.404		1967.14	1.25041
908.308	80.3		1965.21	1.25064
908.79	80.1928		1963.28	1.25088
909.272	80.0814		1961.35	1.25106
909.754	79.966		1959.42	1.25118
910.236	79.8475		1957.49	1.25132
910.718	79.7279		1955.56	1.25141
911.201	79.6093		1953.64	1.2514
911.683	79.4931		1951.71	1.25139
912.165	79.3791		1949.78	1.25138
912.647	79.2663		1947.85	1.25135
913.129	79.1529		1945.92	1.25132
913.611	79.0376		1943.99	1.25129
914.093	78.92		1942.06	1.25118
914.576	78.8009		1940.14	1.25107
915.058	78.6812		1938.21	1.25099
915.54	78.5612		1936.28	1.2509
916.022	78.44		1934.35	1.25079
916.504	78.3158		1932.42	1.25068
916.986	78.1863		1930.49	1.25057
917.468	78.05		1928.56	1.2504
917.95	77.9069		1926.64	1.25022
918.432	77.7582		1924.71	1.25005
918.915	77.6059		1922.78	1.24986
919.397	77.4517		1920.85	1.24969
919.879	77.296		1918.92	1.24962
920.361	77.1382		1916.99	1.24956
920.843	76.9771		1915.06	1.24941
921.325	76.8121		1913.14	1.2493
921.807	76.6436		1911.21	1.24922
922.289	76.4732		1909.28	1.24912
922.771	76.3028		1907.35	1.24898
923.254	76.1333		1905.42	1.24885
923.736	75.9642		1903.49	1.24867
924.218	75.7936		1901.56	1.2485
924.7	75.6188		1899.64	1.24839
925.182	75.4381		1897.71	1.24825
925.664	75.2511		1895.78	1.24804
926.146	75.0594		1893.85	1.24781
926.628	74.865		1891.92	1.24767
927.111	74.6696		1889.99	1.24756
927.593	74.4735		1888.06	1.24739
928.075	74.2756		1886.14	1.24719
928.557	74.0739		1884.21	1.24699
929.039	73.8669		1882.28	1.24678
929.521	73.6542		1880.35	1.24662
930.003	73.437		1878.42	1.24648
930.485	73.2171		1876.49	1.24626
930.967	72.9958		1874.56	1.24602
931.45	72.773		1872.64	1.24583
931.932	72.5469		1870.71	1.24569
932.414	72.3148		1868.78	1.24559
932.896	72.0744		1866.85	1.24546
933.378	71.8249		1864.92	1.24522
933.86	71.5673		1862.99	1.24492
934.342	71.3031		1861.06	1.2447
934.824	71.0339		1859.14	1.24454
935.307	70.7596		1857.21	1.24434
935.789	70.4784		1855.28	1.24414
936.271	70.1878		1853.35	1.24396
936.753	69.8856		1851.42	1.24369
937.235	69.5713		1849.49	1.24339
937.717	69.2462		1847.56	1.2432
938.199	68.9129		1845.64	1.2431
938.681	68.5738		1843.71	1.24293
939.163	68.2298		1841.78	1.24261
939.646	67.8799		1839.85	1.24224
940.128	67.5221		1837.92	1.24192
940.61	67.1545		1835.99	1.24168
941.092	66.7766		1834.06	1.24151
941.574	66.3895		1832.14	1.24138
942.056	65.9956		1830.21	1.24126
942.538	65.5968		1828.28	1.24101
943.02	65.1935		1826.35	1.24059
943.503	64.7847		1824.42	1.24021
943.985	64.3681		1822.49	1.23995
944.467	63.9425		1820.56	1.23969
944.949	63.5082		1818.64	1.23939
945.431	63.0674		1816.71	1.23915
945.913	62.6238		1814.78	1.23891
946.395	62.1802		1812.85	1.23859
946.877	61.7373		1810.92	1.23831
947.359	61.2937		1808.99	1.23804
947.842	60.8463		1807.06	1.23765
948.324	60.3922		1805.14	1.23719
948.806	59.9303		1803.21	1.23678
949.288	59.4613		1801.28	1.23644
949.77	58.9875		1799.35	1.23617
950.252	58.51		1797.42	1.23593
950.734	58.0281		1795.49	1.2357
951.216	57.5386		1793.56	1.23547
951.698	57.0365		1791.64	1.23516
952.181	56.5178		1789.71	1.23464
952.663	55.9804		1787.78	1.23394
953.145	55.425		1785.85	1.23335
953.627	54.8539		1783.92	1.23303
954.109	54.2696		1781.99	1.23277
954.591	53.6728		1780.06	1.23236
955.073	53.062		1778.14	1.23193
955.555	52.4352		1776.21	1.23164
956.038	51.7917		1774.28	1.23151
956.52	51.1339		1772.35	1.23134
957.002	50.4685		1770.42	1.23054
957.484	49.8045		1768.49	1.22938
957.966	49.1519		1766.57	1.22864
958.448	48.5196		1764.64	1.22833
958.93	47.9149		1762.71	1.22792
959.412	47.3457		1760.78	1.22723
959.894	46.8224		1758.85	1.22639
960.377	46.3601		1756.92	1.22547
960.859	45.9783		1754.99	1.22446
961.341	45.6986		1753.07	1.22342
961.823	45.5395		1751.14	1.22233
962.305	45.5129		1749.21	1.22113
962.787	45.6208		1747.28	1.21975
963.269	45.8561		1745.35	1.2183
963.751	46.2048		1743.42	1.21706
964.234	46.6488		1741.49	1.21624
964.716	47.168		1739.57	1.21567
965.198	47.7409		1737.64	1.21522
965.68	48.3448		1735.71	1.21514
966.162	48.9558		1733.78	1.21518
966.644	49.5499		1731.85	1.21475
967.126	50.1061		1729.92	1.21404
967.608	50.6082		1727.99	1.21337
968.091	51.047		1726.07	1.21264
968.573	51.4191		1724.14	1.21173
969.055	51.7253		1722.21	1.2108
969.537	51.9681		1720.28	1.20999
970.019	52.1494		1718.35	1.20909
970.501	52.2696		1716.42	1.20782
970.983	52.329		1714.49	1.20626
971.465	52.3293		1712.57	1.2047
971.947	52.2745		1710.64	1.20351
972.429	52.1714		1708.71	1.20269
972.912	52.0274		1706.78	1.20195
973.394	51.8487		1704.85	1.2011
973.876	51.6384		1702.92	1.20045
974.358	51.3966		1700.99	1.20005
974.84	51.1213		1699.07	1.19939
975.322	50.8116		1697.14	1.19837
975.804	50.4687		1695.21	1.19719
976.286	50.097		1693.28	1.19583
976.769	49.7028		1691.35	1.19456
977.251	49.2911		1689.42	1.19368
977.733	48.8647		1687.49	1.19324
978.215	48.4226		1685.57	1.19308
978.697	47.9621		1683.64	1.1925
979.179	47.4807		1681.71	1.19106
979.661	46.9789		1679.78	1.18951
980.143	46.4599		1677.85	1.18857
980.625	45.9295		1675.92	1.18802
981.108	45.3924		1673.99	1.18726
981.59	44.8509		1672.07	1.18635
982.072	44.3036		1670.14	1.18544
982.554	43.7467		1668.21	1.18428
983.036	43.1768		1666.28	1.18299
983.518	42.5933		1664.35	1.18196
984	41.9989		1662.42	1.18104
984.482	41.3987		1660.49	1.17998
984.965	40.7971		1658.57	1.17905
985.447	40.1957		1656.64	1.1788
985.929	39.5923		1654.71	1.17931
986.411	38.9823		1652.78	1.1796
986.893	38.3618		1650.85	1.17881
987.375	37.7297		1648.92	1.17776
987.857	37.0891		1646.99	1.17729
988.339	36.4452		1645.07	1.17709
988.822	35.8026		1643.14	1.1767
989.304	35.163		1641.21	1.17629
989.786	34.5237		1639.28	1.17613
990.268	33.8798		1637.35	1.17608
990.75	33.2268		1635.42	1.17548
991.232	32.5639		1633.49	1.1739
991.714	31.8946		1631.57	1.17194
992.196	31.225		1629.64	1.17022
992.678	30.5603		1627.71	1.16868
993.16	29.9023		1625.78	1.16706
993.643	29.2478		1623.85	1.1652
994.125	28.5911		1621.92	1.16299
994.607	27.927		1619.99	1.16072
995.089	27.2543		1618.07	1.15837
995.571	26.5768		1616.14	1.15535
996.053	25.9013		1614.21	1.15153
996.535	25.2342		1612.28	1.14752
997.018	24.5777		1610.35	1.14357
997.5	23.9293		1608.42	1.13951
997.982	23.2829		1606.49	1.13521
998.464	22.6331		1604.57	1.13075
998.946	21.9782		1602.64	1.12617
999.428	21.322		1600.71	1.1215
999.91	20.6713		1598.78	1.11682
1000.39	20.0326		1596.85	1.11216
1000.87	19.4081		1594.92	1.1075
1001.36	18.7948		1592.99	1.10286
1001.84	18.186		1591.07	1.09827
1002.32	17.5761		1589.14	1.09373
1002.8	16.9635		1587.21	1.08922
1003.28	16.3526		1585.28	1.08477
1003.77	15.7514		1583.35	1.08042
1004.25	15.167		1581.42	1.07627
1004.73	14.6024		1579.49	1.07244
1005.21	14.0543		1577.57	1.06872
1005.7	13.5158		1575.64	1.06463
1006.18	12.9805		1573.71	1.06036
1006.66	12.4468		1571.78	1.0565
1007.14	11.9189		1569.85	1.05289
1007.62	11.4049		1567.92	1.04929
1008.11	10.9123		1565.99	1.04591
1008.59	10.4433		1564.07	1.04314
1009.07	9.99433		1562.14	1.04134
1009.55	9.55745		1560.21	1.04041
1010.03	9.12563		1558.28	1.03938
1010.52	8.69689		1556.35	1.03791
1011	8.27569		1554.42	1.03694
1011.48	7.87056		1552.49	1.0372
1011.96	7.48914		1550.57	1.03885
1012.45	7.13365		1548.64	1.04181
1012.93	6.79938		1546.71	1.04607
1013.41	6.47737		1544.78	1.05194
1013.89	6.15936		1542.85	1.06004
1014.37	5.84257		1540.92	1.07078
1014.86	5.53122		1538.99	1.08293
1015.34	5.23402		1537.07	1.09412
1015.82	4.95897		1535.14	1.10522
1016.3	4.70856		1533.21	1.11805
1016.78	4.4781		1531.28	1.13121
1017.27	4.25835		1529.35	1.14305
1017.75	4.04071		1527.42	1.15384
1018.23	3.82216		1525.49	1.16355
1018.71	3.60678		1523.57	1.17171
1019.2	3.40327		1521.64	1.17821
1019.68	3.21966		1519.71	1.18287
1020.16	3.05834		1517.78	1.18579
1020.64	2.91448		1515.85	1.18756
1021.12	2.77868		1513.92	1.18867
1021.61	2.64232		1511.99	1.18941
1022.09	2.50245		1510.07	1.1901
1022.57	2.36343		1508.14	1.1909
1023.05	2.23423		1506.21	1.19133
1023.53	2.12301		1504.28	1.19064
1024.02	2.03214		1502.35	1.18926
1024.5	1.95667		1500.42	1.18811
1024.98	1.88703		1498.49	1.18721
1025.46	1.81454		1496.57	1.18594
1025.94	1.73632		1494.64	1.18417
1026.43	1.65682		1492.71	1.18219
1026.91	1.58504		1490.78	1.18004
1027.39	1.52894		1488.85	1.17763
1027.87	1.49053		1486.92	1.175
1028.36	1.46431		1484.99	1.17205
1028.84	1.44035		1483.07	1.16866
1029.32	1.40986		1481.14	1.16472
1029.8	1.37028		1479.21	1.16002
1030.28	1.32672		1477.28	1.15422
1030.77	1.28901		1475.35	1.14659
1031.25	1.26589		1473.42	1.13584
1031.73	1.25984		1471.49	1.12197
1032.21	1.26543		1469.57	1.10828
1032.69	1.27235		1467.64	1.09836
1033.18	1.27126		1465.71	1.09315
1033.66	1.25902		1463.78	1.09107
1034.14	1.24034		1461.85	1.08987
1034.62	1.22497		1459.92	1.08873
1035.11	1.22182		1457.99	1.08795
1035.59	1.23369		1456.07	1.08789
1036.07	1.25551		1454.14	1.08855
1036.55	1.27721		1452.21	1.08978
1037.03	1.28948		1450.28	1.09149
1037.52	1.28911		1448.35	1.09348
1038	1.28068		1446.42	1.09557
1038.48	1.27383		1444.49	1.09776
1038.96	1.27753		1442.57	1.10002
1039.44	1.29483		1440.64	1.10225
1039.93	1.32107		1438.71	1.10463
1040.41	1.34677		1436.78	1.10725
1040.89	1.36332		1434.85	1.10964
1041.37	1.36812		1432.92	1.11168
1041.85	1.36631		1430.99	1.1138
1042.34	1.36786		1429.07	1.11597
1042.82	1.38179		1427.14	1.11788
1043.3	1.41088		1425.21	1.11963
1043.78	1.45003		1423.28	1.12124
1044.27	1.48919		1421.35	1.12272
1044.75	1.51919		1419.42	1.12424
1045.23	1.53708		1417.49	1.12573
1045.71	1.54783		1415.57	1.12713
1046.19	1.56142		1413.64	1.12894
1046.68	1.58699		1411.71	1.13168
1047.16	1.62749		1409.78	1.13541
1047.64	1.67782		1407.85	1.13999
1048.12	1.72785		1405.92	1.14521
1048.6	1.76818		1403.99	1.15059
1049.09	1.79561		1402.07	1.15558
1049.57	1.81488		1400.14	1.16018
1050.05	1.83593		1398.21	1.16457
1050.53	1.86802		1396.28	1.1689
1051.02	1.91438		1394.35	1.17329
1051.5	1.97031		1392.42	1.17728
1051.98	2.02603		1390.49	1.18049
1052.46	2.07245		1388.57	1.18325
1052.94	2.10644		1386.64	1.18557
1053.42	2.13263		1384.71	1.18629
1053.91	2.16066		1382.78	1.18446
1054.39	2.19943		1380.85	1.18118
1054.87	2.2518		1378.92	1.17876
1055.35	2.3129		1377	1.17833
1055.84	2.37298		1375.07	1.17898
1056.32	2.42315		1373.14	1.17923
1056.8	2.46069		1371.21	1.17871
1057.28	2.49072		1369.28	1.17786
1057.76	2.52329		1367.35	1.17702
1058.25	2.56761		1365.42	1.17638
1058.73	2.62667		1363.5	1.17599
1059.21	2.6955		1361.57	1.17559
1059.69	2.76414		1359.64	1.17504
1060.17	2.82338		1357.71	1.17423
1060.66	2.87018		1355.78	1.17306
1061.14	2.9093		1353.85	1.17167
1061.62	2.95056		1351.92	1.17039
1062.1	3.00298		1350	1.1693
1062.59	3.06948		1348.07	1.16841
1063.07	3.14519		1346.14	1.16782
1063.55	3.22032		1344.21	1.16747
1064.03	3.28595		1342.28	1.1672
1064.51	3.33933		1340.35	1.16701
1065	3.3855		1338.42	1.16682
1065.48	3.43442		1336.5	1.16633
1065.96	3.49515		1334.57	1.16543
1066.44	3.5705		1332.64	1.16408
1066.92	3.65534		1330.71	1.16222
1067.41	3.73955		1328.78	1.16006
1067.89	3.81386		1326.85	1.15789
1068.37	3.87519		1324.92	1.15567
1068.85	3.9283		1323	1.15351
1069.34	3.98295		1321.07	1.15178
1069.82	4.04805		1319.14	1.15045
1070.3	4.12641		1317.21	1.14928
1070.78	4.21305		1315.28	1.14833
1071.26	4.29819		1313.35	1.1476
1071.75	4.37309		1311.42	1.14685
1072.23	4.43532		1309.5	1.14617
1072.71	4.49038		1307.57	1.14564
1073.19	4.54872		1305.64	1.14502
1073.67	4.61983		1303.71	1.1443
1074.16	4.70683		1301.78	1.14365
1074.64	4.80473		1299.85	1.14294
1075.12	4.90346		1297.92	1.14208
1075.6	4.99369		1296	1.14128
1076.09	5.07231		1294.07	1.14046
1076.57	5.1441		1292.14	1.13943
1077.05	5.21885		1290.21	1.13838
1077.53	5.30547		1288.28	1.13733
1078.01	5.40659		1286.35	1.13606
1078.49	5.51689		1284.42	1.13461
1078.98	5.62589		1282.5	1.1331
1079.46	5.72377		1280.57	1.13143
1079.94	5.80668		1278.64	1.12968
1080.42	5.87838		1276.71	1.12805
1080.91	5.94749		1274.78	1.1264
1081.39	6.02191		1272.85	1.12476
1081.87	6.10356		1270.92	1.1234
1082.35	6.18677		1269	1.1222
1082.83	6.26117		1267.07	1.12095
1083.32	6.31731		1265.14	1.11981
1083.8	6.35187		1263.21	1.11871
1084.28	6.3693		1261.28	1.1174
1084.76	6.37921		1259.35	1.11599
1085.24	6.39072		1257.42	1.11458
1085.73	6.40747		1255.5	1.11293
1086.21	6.42582		1253.57	1.11115
1086.69	6.43757		1251.64	1.10949
1087.17	6.43531		1249.71	1.10773
1087.65	6.41749		1247.78	1.10579
1088.14	6.38989		1245.85	1.1039
1088.62	6.363		1243.92	1.10195
1089.1	6.34648		1242	1.09973
1089.58	6.34403		1240.07	1.09747
1090.07	6.3518		1238.14	1.09525
1090.55	6.361		1236.21	1.09293
1091.03	6.36338		1234.28	1.09069
1091.51	6.35629		1232.35	1.08868
1091.99	6.34434		1230.42	1.08664
1092.48	6.33678		1228.5	1.08457
1092.96	6.34214		1226.57	1.08264
1093.44	6.36319		1224.64	1.08072
1093.92	6.39532		1222.71	1.07866
1094.4	6.4292		1220.78	1.07657
1094.89	6.45622		1218.85	1.07445
1095.37	6.47338		1216.92	1.07224
1095.85	6.48502		1215	1.07008
1096.33	6.50014		1213.07	1.06789
1096.82	6.52708		1211.14	1.06557
1097.3	6.56855		1209.21	1.06324
1097.78	6.61994		1207.28	1.06093
1098.26	6.67201		1205.35	1.05846
1098.74	6.71613		1203.42	1.05585
1099.23	6.74932		1201.5	1.0532
1099.71	6.77586		1199.57	1.05054
1100.19	6.80479		1197.64	1.04769
1100.67	6.84464		1195.71	1.04483
1101.15	6.89849		1193.78	1.04187
1101.64	6.96236		1191.85	1.03876
1102.12	7.02763		1189.92	1.03556
1102.6	7.08626		1188	1.03215
1103.08	7.13557		1186.07	1.02848
1103.57	7.17983		1184.14	1.02474
1104.05	7.22782		1182.21	1.02084
1104.53	7.28771		1180.28	1.01657
1105.01	7.36228		1178.35	1.01216
1105.49	7.4474		1176.42	1.00764
1105.98	7.53455		1174.5	1.00277
1106.46	7.61594		1172.57	0.99764
1106.94	7.68932		1170.64	0.99243
1107.42	7.75948		1168.71	0.98691
1107.9	7.83578		1166.78	0.98105
1108.39	7.92699		1164.85	0.97513
1108.87	8.03655		1162.92	0.96903
1109.35	8.16092		1161	0.96263
1109.83	8.2921		1159.07	0.95623
1110.32	8.42266		1157.14	0.94985
1110.8	8.55049		1155.21	0.94324
1111.28	8.68042		1153.28	0.93652
1111.76	8.82175		1151.35	0.92989
1112.24	8.98331		1149.42	0.92315
1112.72	9.16873		1147.5	0.9163
1113.21	9.37486		1145.57	0.9096
1113.69	9.59419		1143.64	0.90294
1114.17	9.81974		1141.71	0.89601
1114.65	10.0497		1139.78	0.88883
1115.14	10.2888		1137.85	0.8813
1115.62	10.5463		1135.92	0.8731
1116.1	10.8308		1134	0.86417
1116.58	11.1458		1132.07	0.85464
1117.06	11.4881		1130.14	0.84433
1117.55	11.8504		1128.21	0.83307
1118.03	12.2258		1126.28	0.82094
1118.51	12.6122		1124.35	0.80802
1118.99	13.0136		1122.42	0.79437
1119.47	13.4381		1120.5	0.78028
1119.96	13.8925		1118.57	0.76615
1120.44	14.3788		1116.64	0.75235
1120.92	14.892		1114.71	0.73932
1121.4	15.4234		1112.78	0.72748
1121.89	15.9644		1110.85	0.71697
1122.37	16.5112		1108.92	0.70787
1122.85	17.0659		1107	0.70026
1123.33	17.6344		1105.07	0.69403
1123.81	18.2217		1103.14	0.68904
1124.3	18.8283		1101.21	0.68525
1124.78	19.4487		1099.28	0.68261
1125.26	20.0741		1097.35	0.68107
1125.74	20.6964		1095.42	0.68074
1126.22	21.3125		1093.5	0.6816
1126.71	21.9249		1091.57	0.68338
1127.19	22.54		1089.64	0.68563
1127.67	23.1633		1087.71	0.68765
1128.15	23.796		1085.78	0.68855
1128.63	24.4336		1083.85	0.68763
1129.12	25.068		1081.92	0.68458
1129.6	25.6916		1080	0.67945
1130.08	26.3014		1078.07	0.67276
1130.56	26.8996		1076.14	0.66554
1131.05	27.4922		1074.21	0.65872
1131.53	28.0849		1072.28	0.65255
1132.01	28.6796		1070.35	0.64702
1132.49	29.2736		1068.42	0.6421
1132.97	29.8609		1066.5	0.63767
1133.46	30.4363		1064.57	0.63349
1133.94	30.998		1062.64	0.62954
1134.42	31.5489		1060.71	0.62577
1134.9	32.0945		1058.78	0.62205
1135.38	32.6397		1056.85	0.6184
1135.87	33.1856		1054.92	0.61487
1136.35	33.7287		1053	0.61138
1136.83	34.2632		1051.07	0.60781
1137.31	34.7839		1049.14	0.60403
1137.8	35.2893		1047.21	0.59988
1138.28	35.7823		1045.28	0.59528
1138.76	36.2689		1043.35	0.59033
1139.24	36.7542		1041.42	0.58518
1139.72	37.24		1039.5	0.57984
1140.21	37.7235		1037.57	0.57415
1140.69	38.1995		1035.64	0.56798
1141.17	38.663		1033.71	0.56163
1141.65	39.1123		1031.78	0.55607
1142.13	39.5499		1029.85	0.55263
1142.62	39.9806		1027.92	0.55248
1143.1	40.409		1026	0.55628
1143.58	40.8362		1024.07	0.56418
1144.06	41.2599		1022.14	0.57587
1144.55	41.675		1020.21	0.59043
1145.03	42.0773		1018.28	0.60677
1145.51	42.4655		1016.35	0.62424
1145.99	42.8423		1014.42	0.64258
1146.47	43.2125		1012.5	0.6614
1146.96	43.5804		1010.57	0.68009
1147.44	43.9472		1008.64	0.69822
1147.92	44.311		1006.71	0.71564
1148.4	44.667		1004.78	0.7324
1148.88	45.0117		1002.85	0.74869
1149.37	45.3441		1000.92	0.76476
1149.85	45.6667		998.996	0.78058
1150.33	45.9847		997.068	0.79605
1150.81	46.3021		995.139	0.81116
1151.3	46.6204		993.211	0.82579
1151.78	46.9378		991.282	0.83971
1152.26	47.2501		989.354	0.853
1152.74	47.5537		987.425	0.86593
1153.22	47.8477		985.496	0.87863
1153.7	48.1342		983.568	0.89132
1154.19	48.4175		981.639	0.90419
1154.67	48.701		979.711	0.91693
1155.15	48.9857		977.782	0.92905
1155.63	49.2693		975.854	0.94046
1156.12	49.5477		973.925	0.95087
1156.6	49.8173		971.996	0.95955
1157.08	50.0775		970.068	0.96579
1157.56	50.3307		968.139	0.96893
1158.04	50.5813		966.211	0.96859
1158.53	50.833		964.282	0.96593
1159.01	51.0871		962.354	0.96389
1159.49	51.3417		960.425	0.96514
1159.97	51.593		958.497	0.97022
1160.45	51.8377		956.568	0.97801
1160.94	52.0749		954.639	0.98709
1161.42	52.3067		952.711	0.99632
1161.9	52.5369		950.782	1.00515
1162.38	52.7687		948.854	1.01352
1162.87	53.003		946.925	1.02145
1163.35	53.2378		944.997	1.02903
1163.83	53.4694		943.068	1.03633
1164.31	53.6944		941.139	1.04327
1164.79	53.9119		939.211	1.04985
1165.28	54.1239		937.282	1.05608
1165.76	54.3338		935.354	1.06191
1166.24	54.5448		933.425	1.06737
1166.72	54.7577		931.497	1.07248
1167.2	54.9704		929.568	1.07718
1167.69	55.1795		927.639	1.08149
1168.17	55.3822		925.711	1.08545
1168.65	55.5777		923.782	1.08895
1169.13	55.7683		921.854	1.09197
1169.62	55.9574		919.925	1.09472
1170.1	56.1483		917.997	1.09719
1170.58	56.3417		916.068	1.09938
1171.06	56.5355		914.14	1.10152
1171.54	56.7263		912.211	1.10366
1172.03	56.9109		910.282	1.10574
1172.51	57.0886		908.354	1.10796
1172.99	57.2612		906.425	1.11043
1173.47	57.4322		904.497	1.11298
1173.95	57.6045		902.568	1.11553
1174.44	57.7792		900.64	1.1181
1174.92	57.9544		898.711	1.12051
1175.4	58.127		896.782	1.12267
1175.88	58.294		894.854	1.12477
1176.37	58.4547		892.925	1.1267
1176.85	58.6109		890.997	1.12825
1177.33	58.766		889.068	1.1295
1177.81	58.9233		887.14	1.13046
1178.29	59.0839		885.211	1.13079
1178.78	59.2467		883.283	1.13055
1179.26	59.4089		881.354	1.13004
1179.74	59.5677		879.425	1.12943
1180.22	59.722		877.497	1.12902
1180.7	59.8728		875.568	1.12891
1181.19	60.0224		873.64	1.12887
1181.67	60.1728		871.711	1.12884
1182.15	60.324		869.783	1.12888
1182.63	60.4742		867.854	1.12901
1183.12	60.6205		865.925	1.12928
1183.6	60.7608		863.997	1.12977
1184.08	60.8948		862.068	1.13043
1184.56	61.0298		860.14	1.13138
1185.04	61.1632		858.211	1.13287
1185.53	61.2956		856.283	1.1347
1186.01	61.4274		854.354	1.13662
1186.49	61.5583		852.425	1.13878
1186.97	61.6882		850.497	1.14095
1187.45	61.8166		848.568	1.14269
1187.94	61.9437		846.64	1.14429
1188.42	62.0698		844.711	1.14602
1188.9	62.1956		842.783	1.14776
1189.38	62.3216		840.854	1.14975
1189.86	62.4478		838.926	1.15215
1190.35	62.574		836.997	1.15459
1190.83	62.6995		835.068	1.15704
1191.31	62.8237		833.14	1.15961
1191.79	62.946		831.211	1.16195
1192.28	63.0663		829.283	1.16413
1192.76	63.1848		827.354	1.16658
1193.24	63.3017		825.426	1.169
1193.72	63.4174		823.497	1.171
1194.2	63.5322		821.568	1.17285
1194.68	63.6463		819.64	1.17439
1195.17	63.7599		817.711	1.17519
1195.65	63.8732		815.783	1.17546
1196.13	63.9864		813.854	1.17512
1196.61	64.0997		811.926	1.17356
1197.1	64.213		809.997	1.17104
1197.58	64.3264		808.069	1.16824
1198.06	64.4396		806.14	1.16503
1198.54	64.5522		804.211	1.16153
1199.02	64.664		802.283	1.15842
1199.51	64.7747		800.354	1.15557
1199.99	64.884		798.426	1.15251
1200.47	64.9918		796.497	1.14957
1200.95	65.0978		794.569	1.14695
1201.43	65.2018		792.64	1.14441
1201.92	65.3037		790.711	1.14225
1202.4	65.4038		788.783	1.14075
1202.88	65.5021		786.854	1.13947
1203.36	65.5991		784.926	1.13844
1203.85	65.6954		782.997	1.13791
1204.33	65.7911		781.069	1.13758
1204.81	65.8869		779.14	1.13745
1205.29	65.9829		777.211	1.13781
1205.77	66.0796		775.283	1.1385
1206.26	66.1769		773.354	1.13947
1206.74	66.2748		771.426	1.14089
1207.22	66.3731		769.497	1.14241
1207.7	66.471		767.569	1.14385
1208.18	66.568		765.64	1.14557
1208.67	66.6634		763.712	1.1474
1209.15	66.7567		761.783	1.14895
1209.63	66.8479		759.854	1.15067
1210.11	66.9372		757.926	1.15272
1210.6	67.0248		755.997	1.15457
1211.08	67.1112		754.069	1.15634
1211.56	67.1964		752.14	1.15821
1212.04	67.2805		750.212	1.15968
1212.52	67.3635		748.283	1.16076
1213.01	67.4457		746.354	1.16184
1213.49	67.5276		744.426	1.16259
1213.97	67.6097		742.497	1.16279
1214.45	67.6926		740.569	1.16279
1214.93	67.7767		738.64	1.16242
1215.42	67.8618		736.712	1.16148
1215.9	67.9472		734.783	1.16051
1216.38	68.0325		732.854	1.15963
1216.86	68.1168		730.926	1.15841
1217.35	68.2		728.997	1.15703
1217.83	68.2821		727.069	1.15586
1218.31	68.3632		725.14	1.15483
1218.79	68.4435		723.212	1.15368
1219.27	68.523		721.283	1.15432
1219.76	68.6014		719.355	1.15594
1220.24	68.6786		717.426	1.15774
1220.72	68.7548		715.497	1.15947
1221.2	68.8303		713.569	1.16069
1221.68	68.906		711.64	1.1615
1222.17	68.9824		709.712	1.16216
1222.65	69.0597		707.783	1.16266
1223.13	69.1377		705.855	1.16293
1223.61	69.2156		703.926	1.16316
1224.09	69.2928		701.997	1.16339
1224.58	69.3686		700.069	1.16326
1225.06	69.4431		698.14	1.16284
1225.54	69.5168		696.212	1.16223
1226.02	69.59		694.283	1.16131
1226.51	69.6631		692.355	1.1602
1226.99	69.7359		690.426	1.15918
1227.47	69.8078		688.498	1.15799
1227.95	69.8784		686.569	1.15651
1228.43	69.9476		684.64	1.15501
1228.92	70.0158		682.712	1.15345
1229.4	70.0838		680.783	1.1517
1229.88	70.1524		678.855	1.14997
1230.36	70.222		676.926	1.14835
1230.84	70.2924		674.998	1.14689
1231.33	70.363		673.069	1.14565
1231.81	70.4331		671.14	1.14312
1232.29	70.5024		669.212	1.1386
1232.77	70.5709		667.283	1.13586
1233.26	70.639		665.355	1.13569
1233.74	70.7074		663.426	1.13378
1234.22	70.7759		661.498	1.13007
1234.7	70.844		659.569	1.12572
1235.18	70.9108		657.64	1.12085
1235.66	70.9755		655.712	1.11518
1236.15	71.0379		653.783	1.10874
1236.63	71.0988		651.855	1.10162
1237.11	71.1592		649.926	1.09375
1237.59	71.2204		647.998	1.08521
1238.08	71.2829		646.069	1.07636
1238.56	71.3467		644.141	1.06751
1239.04	71.4109		642.212	1.05895
1239.52	71.4745		640.283	1.05107
1240	71.537		638.355	1.04415
1240.49	71.5984		636.426	1.03854
1240.97	71.6594		634.498	1.03451
1241.45	71.7205		632.569	1.03195
1241.93	71.782		630.641	1.03018
1242.41	71.8433		628.712	1.02824
1242.9	71.9034		626.783	1.0256
1243.38	71.9614		624.855	1.02123
1243.86	72.0173		622.926	1.01451
1244.34	72.0716		620.998	1.00519
1244.83	72.126		619.069	0.99288
1245.31	72.1816		617.141	0.9778
1245.79	72.2392		615.212	0.96036
1246.27	72.2985		613.284	0.94011
1246.75	72.3583		611.355	0.91671
1247.24	72.4174		609.426	0.89156
1247.72	72.4752		607.498	0.86779
1248.2	72.5318		605.569	0.85035
1248.68	72.5881		603.641	0.84518
1249.16	72.6451		601.712	0.85594
1249.65	72.7028		599.784	0.88069
1250.13	72.7608		597.855	0.91246
1250.61	72.8174		595.926	0.94326
1251.09	72.8714		593.998	0.96699
1251.58	72.9222		592.069	0.98108
1252.06	72.9702		590.141	0.98617
1252.54	73.0168		588.212	0.98386
1253.02	73.0633		586.284	0.97549
1253.5	73.111		584.355	0.9624
1253.99	73.1595		582.426	0.94563
1254.47	73.2084		580.498	0.92559
1254.95	73.2566		578.569	0.90365
1255.43	73.3038		576.641	0.88274
1255.91	73.3507		574.712	0.86554
1256.4	73.3986		572.784	0.85213
1256.88	73.4485		570.855	0.83919
1257.36	73.501		568.927	0.82218
1257.84	73.555		566.998	0.7995
1258.33	73.609		565.069	0.77514
1258.81	73.661		563.141	0.75723
1259.29	73.71		561.212	0.75389
1259.77	73.7563		559.284	0.76842
1260.25	73.8009		557.355	0.79699
1260.73	73.8453		555.427	0.83121
1261.22	73.8906		553.498	0.86383
1261.7	73.9367		551.569	0.89206
1262.18	73.9829		549.641	0.91636
1262.66	74.0284		547.712	0.93791
1263.15	74.0728		545.784	0.95736
1263.63	74.1172		543.855	0.97487
1264.11	74.1631		541.927	0.99061
1264.59	74.2122		539.998	1.005
1265.07	74.265		538.069	1.01819
1265.56	74.3209		536.141	1.03027
1266.04	74.3782		534.212	1.04162
1266.52	74.4347		532.284	1.0524
1267	74.4892		530.355	1.06255
1267.48	74.5415		528.427	1.07218
1267.97	74.5927		526.498	1.0814
1268.45	74.6439		524.57	1.08999
1268.93	74.6959		522.641	1.09787
1269.41	74.7483		520.712	1.10501
1269.9	74.7999		518.784	1.11138
1270.38	74.8495		516.855	1.11709
1270.86	74.8968		514.927	1.12218
1271.34	74.9425		512.998	1.12657
1271.82	74.9885		511.07	1.13054
1272.31	75.0365		509.141	1.13435
1272.79	75.0875		507.212	1.13799
1273.27	75.1411		505.284	1.14166
1273.75	75.1954		503.355	1.14529
1274.23	75.2488		501.427	1.1484
1274.72	75.3001		499.498	1.15121
1275.2	75.3491		497.57	1.15421
1275.68	75.3972		495.641	1.15699
1276.16	75.4452		493.712	1.15938
1276.64	75.4938		491.784	1.16159
1277.13	75.5421		489.855	1.16332
1277.61	75.5884		487.927	1.16429
1278.09	75.6314		485.998	1.16441
1278.57	75.6706		484.07	1.16339
1279.06	75.707		482.141	1.16138
1279.54	75.7429		480.213	1.15877
1280.02	75.7806		478.284	1.15527
1280.5	75.8215		476.355	1.15103
1280.98	75.8654		474.427	1.1473
1281.47	75.9107		472.498	1.14507
1281.95	75.9556		470.57	1.14486
1282.43	75.9993		468.641	1.14712
1282.91	76.0421		466.713	1.15148
1283.39	76.0854		464.784	1.15658
1283.88	76.1307		462.855	1.16158
1284.36	76.1785		460.927	1.16618
1284.84	76.2281		458.998	1.17015
1285.32	76.2772		457.07	1.17371
1285.81	76.3236		455.141	1.17682
1286.29	76.3665		453.213	1.17919
1286.77	76.4062		451.284	1.18116
1287.25	76.4449		449.356	1.18288
1287.73	76.4843		447.427	1.18383
1288.22	76.5259		445.498	1.18433
1288.7	76.5692		443.57	1.18493
1289.18	76.6127		441.641	1.18506
1289.66	76.6544		439.713	1.18441
1290.14	76.6936		437.784	1.18339
1290.63	76.731		435.856	1.18251
1291.11	76.7684		433.927	1.18214
1291.59	76.8078		431.998	1.18217
1292.07	76.8499		430.07	1.18209
1292.56	76.8936		428.141	1.18169
1293.04	76.9368		426.213	1.18152
1293.52	76.9771		424.284	1.18204
1294	77.0133		422.356	1.18228
1294.48	77.0458		420.427	1.18115
1294.97	77.0767		418.498	1.17931
1295.45	77.1083		416.57	1.17803
1295.93	77.1419		414.641	1.17756
1296.41	77.177		412.713	1.17728
1296.89	77.2121		410.784	1.1761
1297.38	77.2452		408.856	1.17353
1297.86	77.2758		406.927	1.17004
1298.34	77.3046		404.999	1.16631
1298.82	77.334		403.07	1.1621
1299.31	77.3663		401.141	1.15613
1299.79	77.4023		399.213	1.14847
1300.27	77.4412
1300.75	77.4805
1301.23	77.5175
1301.71	77.5507
1302.2	77.5808
1302.68	77.6096
1303.16	77.6396
1303.64	77.6719
1304.13	77.7061
1304.61	77.7401
1305.09	77.7717
1305.57	77.7999
1306.05	77.8256
1306.54	77.8513
1307.02	77.8795
1307.5	77.9115
1307.98	77.9466
1308.46	77.9823
1308.95	78.0163
1309.43	78.047
1309.91	78.0753
1310.39	78.1036
1310.88	78.1343
1311.36	78.1689
1311.84	78.2067
1312.32	78.2452
1312.8	78.2819
1313.29	78.3153
1313.77	78.3464
1314.25	78.3775
1314.73	78.4114
1315.21	78.4492
1315.7	78.49
1316.18	78.5311
1316.66	78.5696
1317.14	78.6038
1317.62	78.6344
1318.11	78.6638
1318.59	78.6948
1319.07	78.729
1319.55	78.7656
1320.04	78.8022
1320.52	78.8361
1321	78.8661
1321.48	78.8932
1321.96	78.9201
1322.45	78.9497
1322.93	78.9836
1323.41	79.0207
1323.89	79.0583
1324.38	79.093
1324.86	79.1233
1325.34	79.1499
1325.82	79.1755
1326.3	79.2032
1326.79	79.2344
1327.27	79.2681
1327.75	79.3015
1328.23	79.3312
1328.71	79.3554
1329.2	79.3751
1329.68	79.3931
1330.16	79.4129
1330.64	79.4362
1331.12	79.4624
1331.61	79.4887
1332.09	79.512
1332.57	79.5309
1333.05	79.5464
1333.54	79.5614
1334.02	79.5796
1334.5	79.6025
1334.98	79.6291
1335.46	79.6561
1335.95	79.6801
1336.43	79.699
1336.91	79.7136
1337.39	79.7272
1337.87	79.7429
1338.36	79.7621
1338.84	79.7833
1339.32	79.8023
1339.8	79.8147
1340.29	79.8187
1340.77	79.8158
1341.25	79.8103
1341.73	79.8069
1342.21	79.8081
1342.69	79.8136
1343.18	79.82
1343.66	79.8236
1344.14	79.8219
1344.62	79.8155
1345.11	79.8072
1345.59	79.8005
1346.07	79.7975
1346.55	79.7973
1347.03	79.7966
1347.52	79.7918
1348	79.7807
1348.48	79.7642
1348.96	79.7457
1349.44	79.7291
1349.93	79.7166
1350.41	79.7075
1350.89	79.6985
1351.37	79.6857
1351.86	79.6673
1352.34	79.6439
1352.82	79.6189
1353.3	79.596
1353.78	79.5767
1354.27	79.5598
1354.75	79.541
1355.23	79.5161
1355.71	79.4824
1356.19	79.4407
1356.68	79.3944
1357.16	79.3478
1357.64	79.3029
1358.12	79.2587
1358.61	79.2117
1359.09	79.1578
1359.57	79.095
1360.05	79.0244
1360.53	78.9499
1361.02	78.8755
1361.5	78.803
1361.98	78.7305
1362.46	78.6532
1362.94	78.5661
1363.43	78.4671
[truncated: 5,469 more rows]

[truncated: 18 more sheets: Fig. S7, Fig. S9, Fig. S10, Fig. S11, Fig. S12, Fig. S14, Fig. S15, Fig. S16, Fig. S17, Fig. S19, Fig. S20, Fig. S21, Fig. S23, Fig. S24, Fig. S26, Fig. S33, Fig. S34, Tab. S1]
